# Supplementary material for: TP63 Transcripts Play Opposite Roles in Chicken Skeletal Muscle Differentiation
Source: Front Physiol. 2018 Sep 18;9:1298. doi: 10.3389/fphys.2018.01298 (PMC6157316; doi:10.3389/fphys.2018.01298)
Supplement: Supplementary file 1 [file Data_Sheet_1.xlsx]

## Sheet: Sheet1
Table S1: Primers used for PCR, RT-PCR, and RACE-PCR assays.
For cloning the following primers were used for PCR:
TAp63α CDS (reference sequence: MH238464) cloning for overexpression vector:
s: 5'- cgGAATTCTTTTCGCCCGTACCCTA
as: 5'- cgCTCGAGGCTTGCAGGTCAGGACACT
ΔNp63α CDS (reference sequence: MH238465) cloning for overexpression vector:
s: 5'- cgGAATTCATGTTGTACCTGGAAAACAATGCC
as: 5'- cgCTCGAGCGAGGGTTGGAAAGTCAA
p63-3'UTR (reference sequence: MH238464) cloning for dual-luciferase reporter assay:
s: 5'-CCGCTCGAGAGTGAGCCCCACCAAC
as:5'-ACGCGTCGACAATACTTTGAAATCTAGGACG
For mutagenesis the following primers were used for PCR:
pmirGLO-TP63 3'UTR-mut:
s: 5’-ACACTTCAAAGAGCAGCGTCCTAGAGGGACCAGTATTTAACGTGCTCAGTGTGAAA-3’
as: 5’-TTTCACACTGAGCACGTTAAATACTGGTCCCTCTAGGACGCTGCTCTTTGAAGTGT-3’
For quantitative real time RT-PCR, the following primers were used:
TAp63-qPCR (reference sequence: MH238464):
s: 5’- TTTTCGCCCGTACCCTA
as: 5’- AAGTGGCTCGGAGTTTCTA
ΔNp63-qPCR (reference sequence: MH238465):
s: 5’- CTCCGAGTCCTGTTATCTT
as: 5’- CAATGCTGCTGTTCTTTC
MYOD-qPCR (reference sequence: NM_204214.2):
s: 5’- GCTACTACACGGAATCACCAAAT
as: 5’- CTGGGCTCCACTGTCACTCA
MYOG-qPCR (reference sequence: NM_204184.1):
s: 5’- CGGAGGCTGAAGAAGGTGAA
as: 5’- CGGTCCTCTGCCTGGTCAT
MyHC-qPCR (reference sequence: ENSGALT00000001427):
s: 5’- CTCCTCACGCTTTGGTAA
as: 5’- TGATAGTCGTATGGGTTGGT
β-actin-qPCR (reference sequence: NM_205518.1):
s: 5’- TTGTTGACAATGGCTCCGGT
as: 5’- AACCATCACACCCTGATGTCT
TP63-qPCR (reference sequence: NM_204351.1):
s: 5’- GACAGCATCCGCAAGCA
as: 5’- CATAGGTTCCAGGGACTCTTT
CCNB2-qPCR (reference sequence: NM_001004369.1):
s: 5’- CAGTAAAGGCTACGAAAG
as: 5’- ACATCCATAGGGACAGG
CDK6-qPCR (reference sequence: NM_001007892.2):
s: 5’- GGTTTGTGCGTATTTCT
as: 5’- TCTTGGGTCCGTTTT
HDAC2-qPCR (reference sequence: NM_204831.2):
s: 5’- TGCTCGATGCTGGAC
as: 5’- TTCAAATAAGCGTTGC
PLK1-qPCR (reference sequence: NM_001030639.1):
s: 5’- AACTGAACGGGCGAAAG
as: 5’- GGGAATACAGGCTGGGTC
SMC3-qPCR (reference sequence: NM_204517.2):
s: 5’- AACGCTGGAAGAACAT
as: 5’- TTGCGGAATAACTGC
CDC7-qPCR (reference sequence: XM_004936620.2):
s: 5’- GCTCAGTGGACGGTAT
as: 5’- TGGGACAACTTGGGT
CDK1-qPCR (reference sequence: NM_205314.1):
s: 5’- TTAGGGACACCCAACA
as: 5’- GATTAGCAGGAAGAGTAGAT
E2F5-qPCR (reference sequence: NM_001030942.1):
s: 5’- CTCCACCTGATGACCTT
as: 5’- GGCAACTGTTGTCCCT
CDC20-qPCR (reference sequence: NM_001006536.1):
s: 5’- TGATGAAACGCTACGACTT
as: 5’- TTCCCACAACACCAACTC
TGFB2-qPCR (reference sequence: NM_001031045.3):
s: 5’- AAATGCCATCCCACC
as: 5’- CTCTATCCGCTGCTCC
CCNB3-qPCR (reference sequence: NM_205239.2):
s: 5’- TCCTCATCGCCTCCAAA
as: 5’- CAGGGTCATCTCACAGACAAAA
CDKN1A-qPCR (reference sequence: NM_204396.1):
s: 5’- TGGGTCTCAGCACTTTCACT
as: 5’- GCACTTGCCAGCATCTCC
CCNA2-qPCR (reference sequence: NM_205244.2):
s: 5’- TTCTGGGAGGTGTCGG
as: 5’- GGGAAAGCATTAGTGGG
IGFBP5-qPCR (reference sequence: XM_422069.5):
s: 5’- GGGACTGACTACCTGAGCG
as: 5’- TGGGTGGGTGGTGATGG
GSN-qPCR (reference sequence: NM_204934.1):
s: 5’- AGGTTTCCGAGGGTAGA
as: 5’- TCAATAGTGAAGCGTCCA
CALD1-qPCR (reference sequence: NM_204158.1):
s: 5’- AAGCAGCCAGTTATTCA
as: 5’- GTGGGTGTTCAAGTGTT
KCNJ3-qPCR (reference sequence: NM_205404.1):
s: 5’- TACAGCGTGAAGGAGCAGG
as: 5’- TCCAGACCATCCAGGCAC
LMOD1-qPCR (reference sequence: XM_004934868.2):
s: 5’- CAACCGCAACCGTGTCT
as: 5’- ACCGCCTGCTCCCTTT
SMAD5-qPCR (reference sequence: NM_001014968.1):
s: 5’- CATTTCGCCAAACAGT
as: 5’- GGAGGTGGAGTATCAGC
EDN2-qPCR (reference sequence: NM_001198655.2):
s: 5’- TGGAGGAGGGAAGGAAT
as: 5’- CACCACCAATCTCAAGCAATC
DOCK5-qPCR (reference sequence: XM_004947557.2):
s: 5’- CTCTATGACCCTGACCTCT
as: 5’- CCTTATCAAATCCGAACTA
CACNG7-qPCR (reference sequence: XM_015279957.1):
s: 5’- ATCCTCGCCTTCGTGTC
as: 5’- CCGAGTCCTTGGTCCTATT
ITGA4-qPCR (reference sequence: XM_421974.5):
s: 5’- CTCGGTTCTCCTGATGGG
as: 5’- CAGCCACTGATAATCTCGTTC
For RACE-PCR, the following primers were used:
5’ RACE RT-adapter: 5’ -GGCCACGCGTCGACTAGTACTTTTTTTTTTTTTTTTTT
5’ outer primer: 5’ -AAGCAGTGGTATCAACGCAGAGTACGCGGGGGGGGGG
5’ inner primer: 5’-AAGCAGTGGTATCAACGCAGAGT
5’RACR-TP63 outer primer: 5’- CGTGCTCCGTGTTGTAGGG
5’RACR-TP63 inner primer: 5’- AGGACTGTTGTGAACTCGGTA
3’RACE Oligo(dT)-anchor primer:
5’-GCTGTCAACGATACGCTACGTAACGGCATGACAGTGTTTTTTTTTTTTTTTTTT
3’ adaptor outer primer: 5’- GCTGTCAACGATACGCTACGTAACG
3’ adaptor inner primer: 5’- CGCTACGTAACGGCATGACAGTG
3’RACR-TP63 outer primer: 5’- ACACTTCAAAGAGCAGCGTCCTA
3’RACR-TP63 inner primer: 5’- AAAGAAGCGAGTCAGCC
