# Supplementary material for: TP63 Transcripts Play Opposite Roles in Chicken Skeletal Muscle Differentiation
Source: Front Physiol. 2018 Sep 18;9:1298. doi: 10.3389/fphys.2018.01298 (PMC6157316; doi:10.3389/fphys.2018.01298)
Supplement: Supplementary file 2 [file Data_Sheet_2.xlsx]

## Sheet: Sheet1
Table S2: Differentially expressed genes between TAp63α-overexpressing, deltaNp63α-overexpressing, and NC group cells.
gene_id	transcript_id(s)	Symbol	TP-1_FPKM	TP-2_FPKM	TP-3_FPKM	NC-1_FPKM	NC-2_FPKM	NC-3_FPKM	NP-1_FPKM	NP-2_FPKM	NP-3_FPKM
428121	XM_004938944.2,XM_015280886.1	LRRC32	1.89	1.84	1.92	1.29	1.34	1.36	1.8	1.35	1.32
107051583	XM_015275418.1	LOC107051583	1.43	1.42	1.43	1.51	1.51	1.5	1.08	1.33	1.28
416907	BGI_novel_T008303,BGI_novel_T008304,BGI_novel_T008305,XM_004945639.2,XM_015275489.1,XM_415198.4	HPS4	5.36	5.26	5.55	6.88	6.86	6.72	5.68	6.25	6.64
419021	BGI_novel_T001265,BGI_novel_T001266,XM_004938891.2,XM_004938892.2,XM_004938893.2	PCF11	11.88	11.72	11.96	12.87	12.87	12.98	12.19	12.67	13
426928	XM_003641039.3	ENPP3	7.5	7.77	7.27	5.47	5.35	5.17	6.23	5.16	5.02
417342	XM_015295268.1,XM_015295269.1,XM_015295270.1,XM_415607.5	C18H17ORF62	5.65	5.7	5.59	4.86	5	4.83	5.01	5.5	5.1
418312	BGI_novel_T000642,XM_015294415.1	WARS2	3.22	3.18	3.26	3.82	3.76	3.69	3.64	3.67	4.04
423037	BGI_novel_T004149,BGI_novel_T004150,BGI_novel_T004151,BGI_novel_T004152,XM_004941368.2,XM_004941370.2,XM_004941372.2,XM_004941374.2,XM_004941375.2,XM_015286439.1,XM_015286440.1,XM_015286442.1,XM_015286443.1,XM_015286444.1,XM_015286445.1,XM_015286446.1,XM_015286447.1,XM_015286448.1,XM_015286449.1,XM_015286451.1,XM_015286452.1,XM_015286453.1,XM_015286454.1,XM_015286455.1,XM_015286456.1,XM_015286457…	MRVI1	5.81	5.89	5.88	4.38	4.35	4.71	5.42	4.66	4.76
416380	NM_001030625.1,XM_015277278.1	HAUS1	4.81	4.77	4.62	6.22	6.57	6.18	5.64	5.53	6.45
419356	BGI_novel_T009589,BGI_novel_T009590,BGI_novel_T009591,BGI_novel_T009592,BGI_novel_T009593,BGI_novel_T009594,BGI_novel_T009595,BGI_novel_T009596,BGI_novel_T009597,BGI_novel_T009598,BGI_novel_T009599,NM_001039275.2,XM_015296413.1,XM_015296414.1	SLC9A8	15.08	15.13	15.25	14.07	14.01	13.77	15.53	13.51	14.15
427140	XM_004937245.2,XM_004937246.2	IL31RA	2.02	2.03	1.91	1.5	1.48	1.54	1.89	1.45	1.42
428377	NM_001031506.1	SLC25A32	7.87	7.94	7.73	8.53	8.54	8.55	8.4	7.99	8.58
427217	BGI_novel_T011154,XM_424804.4	PTCD2	4.86	4.79	4.98	5.53	5.63	5.64	4.91	5.21	5.05
415772	XM_004944230.2	GPATCH1	6.69	6.6	6.69	7.53	7.64	7.39	7.52	6.97	6.86
417439	BGI_novel_T008950,BGI_novel_T008951,BGI_novel_T008952,XM_015279945.1,XM_015279946.1,XM_015279947.1,XM_015279948.1,XM_015279949.1,XM_015279950.1	FAM20A	3.75	3.86	3.82	2.66	2.94	2.66	2.65	2.82	2.66
395456	XM_015280354.1,XM_424841.5	PCSK5	5.32	5.31	5.04	4.22	4.09	4.08	4.59	4.61	4.36
420642	XM_004939390.2,XM_418741.5	GALNT15	1.02	1.02	1.08	0.81	0.81	0.83	0.86	0.8	0.77
423787	NM_001031229.1,XM_015288391.1,XM_015288392.1	ACTA2	439.51	475.91	414.3	253.98	233.33	232.73	336.68	291.39	278.4
429084	XM_426640.3	F3	3.75	3.71	3.44	2.23	2.28	2.48	2.74	2.58	2.22
100858043	XM_003642193.3,XM_004945571.2	B3GNT4	0.83	0.79	0.86	1.07	1.05	1.09	0.92	0.79	1.24
374196	BGI_novel_T007842,BGI_novel_T007843,BGI_novel_T007844,BGI_novel_T007845,BGI_novel_T007846,BGI_novel_T007847,NM_204306.1	PDGFA	11.99	11.6	11.56	15.77	17.01	15.78	14.13	15.78	17.85
770318	BGI_novel_T006865,BGI_novel_T006866,BGI_novel_T006867,BGI_novel_T006868,XM_015292012.1	LOC770318	10.65	10.73	10.52	9.37	9.53	9.15	10.49	9.09	9.84
769737	BGI_novel_T007225,NM_001277619.1,NM_001277620.1,NM_001277621.1	NQO1	3.63	3.62	3.49	2.73	2.93	2.77	2.8	2.65	2.88
395386	NM_204666.1	CLEC3B	1.05	1.09	1.1	0.8	0.75	0.7	0.76	0.82	0.68
424805	BGI_novel_T006421,NM_001083920.1,XM_015276895.1,XM_015276896.1,XM_015276897.1,XM_015276898.1,XM_015276899.1,XM_015276900.1	SERPINE2	132.23	139.58	127.46	96.64	96.62	98.12	113.45	101.29	92.66
395565	BGI_novel_T011340,BGI_novel_T011341,BGI_novel_T011342,NM_204787.1,XM_015280584.1,XM_015280585.1,XM_015280586.1	VCAN	66.39	66.86	64.84	53.9	52.4	55.91	62.03	55.37	53.19
422689	BGI_novel_T003718,BGI_novel_T003719,BGI_novel_T003720,BGI_novel_T003721,BGI_novel_T003722,BGI_novel_T003723,BGI_novel_T003724,BGI_novel_T003725,BGI_novel_T003726,BGI_novel_T003727,BGI_novel_T003728,BGI_novel_T003729,BGI_novel_T003730,BGI_novel_T003731,BGI_novel_T003732,BGI_novel_T003733,BGI_novel_T003734,BGI_novel_T003735,XM_015276343.1,XM_015276344.1,XM_015276345.1,XM_015276346.1,XM_015276347.1,…	ANK2	9.01	8.7	9.06	7.69	7.75	7.8	8.5	8.08	7.6
422014	NM_001031099.1	CENPO	3.73	3.44	3.47	4.55	4.46	4.56	3.91	4.3	4.3
421961	BGI_novel_T003038,BGI_novel_T003039,BGI_novel_T003040,NM_001039292.1,XM_015284959.1,XM_015284960.1,XM_015284961.1,XM_015284963.1,XM_015284964.1,XM_015284965.1,XM_015284966.1,XM_015284967.1,XM_015284969.1,XM_015284970.1,XM_015284971.1	PUM2	28.4	28.08	27.97	30.37	30.53	31.09	28.19	29.94	30.72
BGI_novel_G000142	BGI_novel_T005883	NA	3.08	3.09	3.21	4.43	4.96	4.78	4.09	3.8	4.35
421250	BGI_novel_T002394,BGI_novel_T002395,BGI_novel_T002396,BGI_novel_T002397,BGI_novel_T002398,BGI_novel_T002399,BGI_novel_T002400,XM_015283407.1	PPP2R5D	20.23	19.8	20.33	22.49	22.18	22.79	20.89	22.41	23.3
419111	XM_015294280.1,XM_015294316.1	ITIH5	1.14	1.28	1.08	0.58	0.52	0.49	0.78	0.67	0.44
422102	BGI_novel_T009031,XM_015295514.1,XM_015295515.1	ACSF2	6.64	7	6.83	5.29	5.33	4.91	6.04	5.41	5.26
396394	BGI_novel_T006020,BGI_novel_T006021,BGI_novel_T006022,BGI_novel_T006023,BGI_novel_T006024,BGI_novel_T006025,BGI_novel_T006026,BGI_novel_T006027,NM_205423.1,XM_015290563.1,XM_015290564.1,XM_015290565.1,XM_015290566.1,XM_015290567.1,XM_015290568.1,XM_015290569.1,XM_015290570.1,XM_015290571.1,XM_015290572.1	PLA2G4A	7.11	6.92	6.73	5.24	5.4	5.62	6.31	5.55	5.18
373983	BGI_novel_T010721,BGI_novel_T010722,BGI_novel_T010723,NM_204169.1,XM_015299561.1,XM_015299562.1,XM_015299563.1,XM_015299564.1,XM_015299565.1	BRCA1	3.88	3.89	3.97	4.76	5	4.7	4.86	4.24	4.56
395081	BGI_novel_T009511,NM_204437.1,XM_015296323.1,XM_015296324.1,XM_015296325.1	TPX2	31.05	29.72	30.98	36.44	37.63	36.01	34.21	31.97	34.26
423960	BGI_novel_T005284,XM_004942353.2,XM_015289051.1,XM_015289052.1,XM_421819.5	DOCK1	16	15.65	15.83	17.64	18.37	18.08	17.56	17.52	17.07
423458	XM_004936316.2,XM_015287783.1,XM_421368.4	WARS	27.14	26.67	26.11	23.1	23.08	23.69	24.26	22.36	24.1
415902	BGI_novel_T007278,BGI_novel_T007279,XM_015292759.1,XM_015292760.1,XM_015292761.1,XM_015292762.1	SFMBT1	5.24	5.24	5.1	6.02	6.23	5.96	5.64	5.7	6.15
423259	XM_004941692.2,XM_015287590.1,XM_015287591.1,XM_015287592.1,XM_015287594.1,XM_421180.5	SUSD6	32.92	33.68	33.46	36.15	35.67	36.24	33.97	34.89	34.03
425954	XM_423637.5	SLC2A6	1.17	1.27	1.23	1.71	1.7	1.59	1.4	1.29	1.3
423755	XM_004942094.2,XM_421630.5	NOLC1	37.72	37.63	38.82	45.43	46.8	44.24	40.65	42.14	44.61
423503	XM_015287873.1,XM_421405.5	BRF1	7.78	7.8	7.85	8.1	8.21	8.14	7.76	7.88	8.09
420923	NM_001031003.1	DAP	73.59	74.69	73.09	64.04	65.36	61.83	67.08	64.28	61.89
417435	BGI_novel_T008947,BGI_novel_T008948,XM_015279952.1,XM_015279953.1,XM_415687.4	SLC16A6	3.52	3.4	3.64	2.2	2.03	2.47	2.89	2.77	2.43
428699	BGI_novel_T003189,XM_015278356.1,XM_015278357.1,XM_015278358.1,XM_015278359.1,XM_015278360.1,XM_015278361.1	FRMPD3	1.68	1.66	1.65	1.94	2.07	2	1.67	1.68	1.87
395305	NM_001030345.2,XM_015279869.1	SSTR2	1.1	1.05	1.24	2.07	2.48	2.32	1.71	2.22	2.78
422497	XM_015276632.1,XM_015276633.1	PLK4	6.61	6.46	6.53	8.26	7.7	8.06	7.31	6.9	7.85
423728	XM_015288292.1,XM_421604.4	DLG5	5.16	5.11	5.41	6.03	6.17	6.15	5.91	5.62	6
419889	XM_004935005.2	TSPAN2	21.99	23.88	22.7	17.7	17.99	18.15	19.58	18.91	17.21
416078	BGI_novel_T007499,BGI_novel_T007500,XM_004944660.2,XM_015293292.1,XM_015293293.1,XM_015293294.1,XM_414415.5	ATXN7	3.77	3.73	3.7	4.14	4.11	4.02	3.74	4.05	3.72
421284	NM_001276388.1,XM_015278052.1	TMEM17	1.72	1.65	1.61	2.14	2.14	2.02	1.76	2.26	2.19
424186	NM_001193639.2	FAP	44.28	46.5	43.9	35.74	37.48	36.93	43.79	39.65	38.73
395873	BGI_novel_T000050,NM_205019.2,XM_015289696.1,XM_015289742.1,XM_015289780.1,XM_015289826.1,XM_015289879.1,XM_015289921.1	K123	1.2	1.14	1.22	1.39	1.4	1.39	1.62	1.53	1.69
424312	XM_422158.5	RND3	13.9	14.34	13.33	11.43	11.32	11.19	12.53	12.21	12.89
421434	XM_015283793.1,XM_419486.5	CMTR1	7.79	7.55	7.69	8.56	8.42	8.36	8.23	7.96	9
417137	NM_001305681.1,XM_015279438.1,XM_015279439.1,XM_015279440.1	EGFL7	3.06	3.1	2.97	2.46	2.2	2.26	2.08	2.81	2.03
769415	NM_001080873.1	ENS-1	2.83	2.62	3.36	4.98	5.59	5.35	4.07	4.68	4.74
422374	BGI_novel_T003393,BGI_novel_T003394,XM_004940844.2,XM_004940845.2,XM_015278634.1,XM_420344.5	KIAA1210	4.17	4.66	4.27	3.09	2.85	3.02	3.92	3.19	3.23
418521	BGI_novel_T000846,BGI_novel_T000847,BGI_novel_T000848,BGI_novel_T000849,XM_015301320.1,XM_015301327.1,XM_015301334.1,XM_015301340.1,XM_015301347.1,XM_416730.5	BRWD1	10.3	10.43	10.06	11.17	11.29	11.19	10.66	10.82	10.68
395301	NM_204602.1,XM_015293587.1	KCNMB1	3.71	3.81	3.76	2.55	2.96	2.73	3.09	3.03	3.63
419748	XM_015298175.1	UBASH3B	10.94	11.74	10.91	13.46	13.81	13.56	13.37	12.56	12.9
100859020	BGI_novel_T005774,XM_004942903.2,XM_015290034.1,XM_015290035.1,XM_015290036.1,XM_015290037.1	LOC100859020	1.62	1.59	1.59	1.27	1.36	1.24	1.47	1.46	1.42
395774	BGI_novel_T008713,BGI_novel_T008714,BGI_novel_T008715,NM_204934.1,XM_015279327.1,XM_015279328.1,XM_015279329.1,XM_015279330.1	GSN	100.88	97.57	101.84	86.82	82.41	85.55	92.68	94.93	90.98
415797	BGI_novel_T007157,BGI_novel_T007158,NM_001004371.1	CDH11	41.24	41.49	39.15	31.33	32.23	33.63	38.27	35.41	33.48
396342	BGI_novel_T000317,NM_205382.1	TEF	33.29	33.56	33.83	36.61	37.94	38.05	35.23	34.96	35.67
424216	BGI_novel_T005752,BGI_novel_T005753,NM_001305135.1	USP37	7.39	7.65	7.71	8.68	8.98	8.62	8.22	8.32	8.91
418949	XM_015279299.1	LATS2	14.92	15.3	14.66	13.25	13.43	13.49	13.48	13.01	14.21
427756	BGI_novel_T008699,BGI_novel_T008700,XM_015279804.1,XM_015279805.1,XM_015279806.1,XM_015279807.1,XM_015279808.1,XM_015279809.1	CARD9	1.31	1.3	1.22	1.51	1.56	1.52	1.23	1.26	1.18
770336	NM_001079753.1	PRC1	4.4	4.88	4.62	6.36	6.16	5.9	5.6	5.7	6.2
419443	BGI_novel_T009701,BGI_novel_T009702,XM_015297151.1	TMEM201	24.46	23.52	25.39	30.04	32.39	31.88	29.28	29.74	31.09
421688	BGI_novel_T002814,XM_015284184.1	MAP3K5	7.23	7.17	6.91	6.34	6.31	6.35	6.98	5.93	6.09
416865	XM_015275578.1,XM_415157.5	KNTC1	2.97	2.94	2.91	3.31	3.49	3.35	3.46	3.1	3.48
418143	XM_015287026.1	TMTC1	2.32	2.43	2.17	1.73	1.65	1.71	1.93	1.65	1.67
420828	BGI_novel_T001875,NM_001012560.1,XM_015275865.1,XM_015275866.1,XM_015275867.1,XM_015275868.1,XM_015275869.1,XM_015275870.1,XM_015275871.1	DEK	16.05	16.59	16.8	20.37	21.03	19.5	19	17.6	20.05
374173	BGI_novel_T007591,NM_001197042.1,XM_015293582.1,XM_015293583.1,XM_015293584.1,XM_015293585.1,XM_015293586.1	SLIT3	5.16	5.37	4.87	3.64	3.08	3.53	4.21	4.17	3.47
107051991	XM_015277947.1,XM_015277948.1	LOC107051991	544.7	529.56	534.34	466.85	457.85	483.5	473.15	448.7	528.2
424010	NM_001031246.1	BARD1	2.92	2.86	2.73	3.8	3.82	3.51	3.4	3.27	3.55
768904	XM_001231675.4	DPT	1.77	1.87	1.73	1.06	1.13	1.3	1.54	1.04	1.2
422204	BGI_novel_T003214,BGI_novel_T003215,XM_015278401.1	TAF1	19.33	19.36	19.77	21.11	21.7	21.12	19.81	21.42	20.11
770427	XM_001233760.4	FSTL3	1.47	1.58	1.48	1.98	2.19	2.02	1.77	1.8	2.08
415453	BGI_novel_T006878,BGI_novel_T006879,NM_001005816.1,NM_001012622.1	GABPB1	13.48	13.45	13.37	14.43	14.07	14.32	13.39	13.34	14.21
414842	NM_001001758.1	CDH6	1.92	2.06	1.9	2.83	3.26	3.28	2.77	3.03	2.6
100857935	BGI_novel_T011984,XM_015301617.1,XM_015301618.1,XM_015301620.1	ARL5A	9.55	9.33	9.45	10.45	10.98	10.65	10.41	10.02	10.25
396445	BGI_novel_T005788,NM_205459.2,XM_015289793.1,XM_015289794.1	MYLK	10.51	10.85	10.45	8.07	6.61	7.03	8.82	7.77	8.19
419623	NM_001305665.1,XM_015297658.1,XM_015297659.1	THRAP3	60.7	62.52	61.34	67.39	69.61	67.49	60.72	63.68	67.55
421803	NM_001277723.1,XM_015284612.1,XM_015284613.1,XM_015284614.1	FHL5	9.41	10.65	9.85	7.41	7.01	7.08	8.97	7.85	7.28
425304	NM_001257332.1,XM_015297458.1,XM_015297459.1	NCAPH	10.86	10.48	10.13	13.86	13.41	12.73	13.13	11.26	12.93
421448	XM_419498.5	MAD2L1BP	4.22	4.18	4.4	4.83	5.05	4.94	4.78	3.79	4.85
373928	NM_001001460.1,XM_015292931.1,XM_015292932.1,XM_015292933.1	PPARG	2.39	2.42	2.28	1.37	1.59	1.13	2.12	1.56	1.51
421849	XM_015284726.1,XM_419867.5	TTK	4.16	3.78	3.93	5.33	5.4	4.95	5.12	4.21	5.02
419488	NM_001285979.1	CLCN6	3.66	3.53	3.61	3.92	3.87	3.88	3.63	3.69	3.97
BGI_novel_G001109	BGI_novel_T013416	NA	7.58	6.86	7.76	5.32	4.61	4.67	5.1	8.61	5.91
429022	BGI_novel_T005616,BGI_novel_T005617,BGI_novel_T005618,BGI_novel_T005619,XM_004942736.2,XM_004942737.2,XM_015289609.1,XM_015289610.1,XM_015289611.1,XM_015289612.1,XM_015289613.1,XM_015289614.1	RAPGEF4	4.94	4.61	4.66	3.91	3.61	3.81	4.91	3.69	4.34
427283	BGI_novel_T011295,NM_001007975.1	NANS	15.42	15.14	15.26	17.82	19.16	17.98	17.26	16.56	18.49
396225	BGI_novel_T001607,BGI_novel_T001608,BGI_novel_T001609,NM_205288.1,XM_015281310.1,XM_015281311.1,XM_015281312.1	ITGA8	26.66	27.3	29.53	20.29	20.79	21.77	24.39	23.74	22.62
423917	XM_015288922.1	HSPA12A	5.92	5.75	5.2	3.91	4.16	3.91	5.04	4.33	3.89
100859655	BGI_novel_T008932,XM_015279977.1,XM_015279978.1,XM_015279979.1,XM_015279980.1,XM_015279981.1,XM_415676.5	LOC100859655	13.05	13.85	13.22	15.77	16.23	15.38	14.87	15.24	15.31
423769	XM_003641512.3,XM_015288448.1	ALOX5	17.19	18.18	16.05	12.75	12.74	12	14.84	14.9	12.43
374234	BGI_novel_T008594,BGI_novel_T008595,BGI_novel_T008596,NM_001042538.1,XM_015279282.1,XM_015279283.1,XM_015279284.1,XM_015279285.1,XM_015279286.1,XM_015279287.1,XM_015279288.1,XM_015279289.1,XM_015279290.1,XM_015279291.1,XM_015279292.1,XM_015279293.1,XM_015279294.1	SPTAN1	57.29	54.58	55.11	62.29	61.4	61.58	59.47	57.16	59.9
395357	BGI_novel_T002568,NM_204645.2,XM_015283613.1,XM_015283614.1,XM_015283615.1,XM_015283616.1	CENPF	4.11	3.87	4.01	4.54	4.72	4.58	4.72	3.96	4.48
415790	NM_001277606.1	RRAD	34.05	34.24	31.92	25.21	27.22	27.11	27.36	26.6	26.24
425328	XM_423102.4	PPP1R3C	4.13	4.45	4.45	3.17	2.51	2.73	3.04	3.25	3.17
427138	BGI_novel_T011089,XM_004937240.2,XM_424730.5	PPAP2A	68.31	68.75	62.28	49.42	51.25	52.14	57.56	52.78	51.82
374246	BGI_novel_T002204,NM_204337.1,XM_015282762.1,XM_015282763.1,XM_015282764.1	NBN	4.76	4.74	4.87	5.46	5.55	5.27	4.9	5.3	5.14
776802	XM_015300359.1,XM_015300360.1,XM_015300361.1	CBX5	46.86	47.26	45.02	58.6	61.3	55.71	48.6	49.02	49.63
423118	BGI_novel_T004285,BGI_novel_T004286,NM_001012898.1,XM_015286794.1,XM_015286795.1,XM_015286796.1,XM_015286797.1,XM_015286798.1	CPT1A	2.64	2.7	2.39	3.33	3.21	3.35	3.43	2.89	3.22
100858895	BGI_novel_T008926,BGI_novel_T008927,BGI_novel_T008928,BGI_novel_T008929,BGI_novel_T008930,BGI_novel_T008931,XM_003642329.3,XM_004946205.2,XM_015279960.1,XM_015279961.1,XM_015279962.1,XM_015279963.1,XM_015279964.1,XM_015279965.1,XM_015279967.1,XM_015279968.1,XM_015279969.1,XM_015279970.1,XM_015279971.1	BPTF	11.93	12.2	12.14	12.96	13.35	13.44	12.92	12.55	12.86
769119	XM_001231640.3,XM_015279084.1	SNX22	2.58	2.39	2.69	1.96	1.81	1.87	2.45	2.22	2.03
418085	NM_001277383.2	GLT8D2	6.46	5.91	5.61	3.86	3.68	4.25	4.94	4.25	4.03
424354	XM_422197.5	ASPM	12.36	12.46	12.85	14.98	15.86	14.69	13.71	13.17	14.6
421828	XM_419852.5	ZNF292	5.68	5.54	5.65	5.97	6.09	6.13	5.47	5.71	5.8
420223	BGI_novel_T002206,NM_001030944.1	RBM12B	9.76	9.15	9.44	11.87	12.42	11.35	11.05	10.17	11.35
421131	XM_419213.4	PENK	312.87	304.53	338.06	486.64	595.06	546.55	400.09	453.03	488.16
416649	BGI_novel_T008005,BGI_novel_T008006,BGI_novel_T008007,XM_004945358.2,XM_004945359.2,XM_414946.5	NPRL3	11.28	11.56	11.15	10.4	10.51	10.29	11.07	10.48	11.07
423391	XM_421303.5	SEL1L	21.06	21.64	20.93	18.59	19.42	19.01	21.11	18.82	19.27
415401	BGI_novel_T006812,BGI_novel_T006813,BGI_novel_T006814,XM_015278903.1,XM_015278904.1,XM_015278905.1,XM_015278906.1,XM_015278907.1,XM_015278908.1,XM_015278909.1,XM_015278910.1	SLTM	12.38	12.42	12.8	14.17	14.78	15.17	13.78	13.79	14.1
422272	NM_001031120.3,XM_015278279.1,XM_015278281.1	HDX	2.2	2.09	2.09	2.47	2.49	2.39	2.51	1.87	2.33
404775	NM_213581.1	NUCKS1	81.02	85.64	87.14	96.67	98	99.18	91.68	88.08	91.7
373992	BGI_novel_T006862,BGI_novel_T006863,XM_015291934.1,XM_015291935.1	FBN1	20.24	19.9	20.11	17.32	17.74	18.42	19.48	17.88	16.26
422945	BGI_novel_T004013,XM_015286046.1,XM_015286047.1,XM_420883.5	C4H20ORF194	28.61	27.34	26.85	23.53	21.67	22.39	25.69	24.06	23.63
417731	BGI_novel_T000138,BGI_novel_T000139,BGI_novel_T000140,BGI_novel_T000141,BGI_novel_T000142,NM_001199482.1,XM_015302206.1,XM_015302269.1,XM_015302324.1,XM_015302381.1,XM_015302444.1,XM_015302496.1,XM_015302556.1,XM_015302591.1	BRD1	9.36	9.06	9.26	9.82	9.81	9.89	10.23	9.48	9.75
422048	NM_001044649.1,XM_015285134.1,XM_015285135.1,XM_015285136.1	CENPQ	4.79	4.21	4.21	5.84	5.87	5.64	5.98	4.52	5.57
428413	NM_001195401.1	BAMBI	6.8	6.55	6.53	7.56	7.36	7.3	7.62	7.59	7.63
426385	BGI_novel_T003106,NM_001031378.1,XM_015285147.1,XM_015285148.1,XM_015285149.1	LOC426385	2.02	2.2	1.97	2.66	2.91	2.7	2.17	2.22	2.67
416221	BGI_novel_T007631,BGI_novel_T007632,NM_001277743.1,XM_015293760.1	SFXN1	55.95	54.62	53.01	45.59	45.23	41.46	48.58	47.83	44.5
417888	XM_004937600.2,XM_004937601.2,XM_015283551.1,XM_015283561.1,XM_416131.5	TMTC3	12.68	12.94	13.45	14.47	14.59	14.57	15.39	13.82	14.05
423451	XM_421361.5	PKDCCb	2.72	2.65	2.53	1.97	2.03	2.19	2.04	2.27	2.1
419209	BGI_novel_T009463,BGI_novel_T009464,XM_004947050.2,XM_015296715.1,XM_015296716.1,XM_417386.5	SULF2	2.35	2.4	2.34	1.96	1.89	2.08	2.26	2.05	1.82
771776	BGI_novel_T003992,BGI_novel_T003993,XM_001235010.4,XM_004936237.2,XM_015285980.1,XM_015285981.1,XM_015285982.1,XM_015285983.1,XM_015285984.1,XM_015285985.1,XM_015285986.1,XM_015285987.1,XM_015285988.1	REEP1	75.69	76	75.61	66.86	70.57	67.94	69.81	71.97	70.02
422728	BGI_novel_T003822,BGI_novel_T003823,NM_001277819.1,XM_015285433.1	FGL1	7.45	7.89	7.58	6.22	6.28	5.64	7.05	6.7	5.52
426483	XM_424124.5	RSF1	5.84	6	6.02	6.46	6.35	6.51	6.07	6.27	6.49
422905	XM_004936233.2,XM_015285992.1	SPON2	5.39	6.04	5.41	3.93	3.13	3.18	4.36	3.59	3.24
420154	XM_015300187.1	UHRF1	26.14	25.18	23.78	29.67	31.33	31.25	29.15	27.08	30.35
415747	NM_001277573.1	C11H16ORF87	2.63	2.51	2.47	2.93	2.88	2.85	3.26	2.85	2.81
416848	NM_001278152.1,XM_015275284.1,XM_015275285.1,XM_015275286.1	RHOF	3.17	2.92	2.78	1.47	1.94	1.85	2.24	1.85	1.55
768391	BGI_novel_T005882,BGI_novel_T005884,BGI_novel_T005885,BGI_novel_T005886,BGI_novel_T005887,BGI_novel_T005888,BGI_novel_T005889,BGI_novel_T005890,BGI_novel_T005891,BGI_novel_T005892,BGI_novel_T005893,BGI_novel_T005894,BGI_novel_T005895,BGI_novel_T005896,BGI_novel_T005897,BGI_novel_T005898,BGI_novel_T005899,BGI_novel_T005900,XM_015290336.1	LOC768391	10.29	9.85	10.84	13.3	15.12	14.32	11.63	12.24	13.76
427759	XM_015279762.1,XM_015279763.1	DDX31	8.58	8.43	8.36	9.49	10.11	10.15	8.71	8.89	9.38
428080	BGI_novel_T001193,BGI_novel_T001194,XM_004938783.2,XM_015278994.1,XM_425638.5	CDK8	5.16	5.1	5.38	6.27	6.01	5.94	5.99	5.73	5.87
421749	BGI_novel_T002872,BGI_novel_T002873,BGI_novel_T002874,XM_004940298.2,XM_419780.5	LAMA4	15.98	16.07	16.64	18.65	18.43	17.84	16.9	16.81	17.26
424208	BGI_novel_T005732,NM_001031258.2,XM_015289796.1,XM_015289797.1	PRKAG3	2.18	2.47	2.05	1.27	1.18	1.43	1.47	1.69	1.2
396395	NM_205424.1	ANOS1	1.47	1.3	1.48	0.98	1.01	1.05	1.19	1.09	0.98
418561	XM_416766.5	MAOB	3.52	3.55	3.48	2.88	2.83	3.11	3.27	3.09	2.81
395535	BGI_novel_T008677,NM_204767.1,XM_015279317.1	OLFM1	8.21	8.72	7.82	6.25	6.11	5.47	6.76	6.96	6.33
771690	XM_001234936.3	UNC119	3.27	3.14	2.98	2.37	2.31	2.55	2.84	2.6	2.51
423804	XM_015288854.1,XM_421675.4	CEP55	2.16	2.09	2.14	2.6	2.48	2.42	2.77	2.38	2.62
426933	NM_001277594.1	FIBIN	8.54	9.31	8.67	6.33	6.68	5.55	6.81	6.62	6.33
BGI_novel_G000189	BGI_novel_T008453	NA	0.58	0.55	0.66	1.03	0.91	1.1	0.61	0.98	0.8
415794	BGI_novel_T007149,BGI_novel_T007150,XM_414155.5	CMTM4	11.4	11.82	10.74	9.11	9.02	8.41	10.07	9.13	8.64
428005	BGI_novel_T000946,XM_004938401.2	CLCN4	6.35	6.33	6.26	5.76	5.98	5.81	6.27	5.44	5.47
418772	BGI_novel_T001059,BGI_novel_T001060,XM_015274971.1,XM_015274975.1,XM_416968.5	TMTC4	18.03	17.47	17.36	13.58	12.92	14.83	16.93	15.42	15.02
429115	BGI_novel_T006258,NM_001031565.1	LOC429115	8.22	8.16	7.84	7.16	7.29	7.01	7.11	6.73	7.81
416580	XM_015294502.1,XM_015294503.1	USP31	3.54	3.58	3.7	3.94	4.05	3.96	3.77	3.72	3.94
416382	XM_414696.5	RNF165	13.65	14.29	14.17	16.83	18.75	17.82	15.84	15.88	17.83
395875	BGI_novel_T002957,BGI_novel_T002958,NM_205021.2,XM_015284739.1,XM_015284740.1,XM_015284742.1,XM_015284743.1,XM_015284744.1	COL12A1	216.54	233.32	199.54	153.09	151.74	156.21	184.89	187.3	163.66
422435	BGI_novel_T003454,XM_004940932.2,XM_004940934.2,XM_015285369.1,XM_015285370.1,XM_015285371.1,XM_420403.5	CBR4	10.28	10.5	10.23	11.83	12.4	11.6	12.96	10.97	11.39
424883	XM_001231236.4,XM_015291618.1,XM_015291619.1	PLSCR1	9.38	9.56	8.09	6.17	5.71	5.45	6.94	5.99	6.06
422862	NM_001252314.1,XM_015285763.1,XM_015285764.1,XM_015285765.1	TBC1D14	17.73	17.84	18.46	20.03	19.87	19.47	18.05	18.33	19.02
396201	NM_205265.1	NCL	223.04	233.84	231.19	255.01	259.43	250.9	242.78	231.98	252.56
416622	BGI_novel_T007977,XM_004945297.2,XM_004945298.2,XM_015294570.1,XM_414923.5	LOC416622	3.77	4.01	3.85	3.39	3.29	3.42	3.51	3.33	3.32
100857356	BGI_novel_T010986,XM_003642897.3,XM_004949005.2,XM_004949006.2,XM_004949007.2,XM_015277393.1,XM_015277394.1,XM_015277395.1,XM_015277396.1,XM_015277397.1,XM_015277398.1,XM_015277399.1	ZNF532	12.33	12.49	12.3	13	13.41	13.21	12.82	13.41	13.48
417705	NM_001199454.2,XM_015275712.1,XM_015275713.1	HBP1	24.14	24.76	24.18	21.91	22.74	21.86	22.95	21.67	22.9
422348	BGI_novel_T003361,XM_015278605.1,XM_015278606.1,XM_015278607.1	COL4A5	8.3	8.17	7.61	9.95	10.6	9.76	9.73	9.4	9.13
420138	BGI_novel_T010919,XM_015300168.1	CPAMD8	4.2	4.47	4.27	3.68	3.33	3.39	3.72	4.18	3.37
418246	BGI_novel_T000518,NM_001030772.1	CDPF1	11.35	10.79	10.41	9.22	9.05	8.98	9.65	9.71	8.33
420798	NM_001305055.1,NM_001305056.1	TRIP13	4.81	4.98	4.88	6	6.17	5.63	5.65	4.97	6.27
BGI_novel_G000028	BGI_novel_T000937	NA	2.74	2.83	2.37	1.81	1.68	1.71	2.18	1.84	2.07
424611	BGI_novel_T006164,NM_001305146.1	RAD54L	6.66	6.36	6.75	7.77	8.27	7.71	7.04	7.49	7.89
374268	BGI_novel_T005072,NM_204350.1,XM_015288344.1,XM_015288345.1,XM_015288346.1,XM_015288347.1	PIK3AP1	8.23	8.01	8.08	9.1	9.66	9.14	9.25	8.6	9.11
424671	BGI_novel_T006223,BGI_novel_T006224,NM_001012927.1,XM_015291022.1,XM_015291023.1	MYSM1	5.9	5.57	5.82	6.36	6.53	6.52	6.42	6.05	6.49
422496	NM_001012576.1	HSPA4L	31.05	29.34	31.18	34.7	34.66	36.01	35.18	32.35	34.8
416787	NM_001006183.1	RANBP1	64.3	61.85	62.02	72.12	75.61	70.83	69.62	66.5	73.64
BGI_novel_G000566	BGI_novel_T011924	NA	10.02	11.09	11.09	8.05	8.61	8.24	9.38	9.01	8.83
415953	XM_015293484.1,XM_015293485.1,XM_414297.5	ECM2	29.28	31.5	28.36	23.82	22.55	21.53	24.9	26.01	23.24
428897	XM_015287724.1,XM_015287725.1	ISM2	2.08	1.96	2.02	2.37	2.59	2.45	2.33	2.46	2.38
417132	BGI_novel_T008703,XM_015279800.1,XM_015279801.1,XM_015279802.1,XM_415415.5	GPSM1	8.91	8.81	8.9	10.77	11.86	10.76	9.76	10.73	10.83
428622	BGI_novel_T002879,BGI_novel_T002880,BGI_novel_T002881,BGI_novel_T002882,BGI_novel_T002883,XM_015284578.1,XM_015284579.1	REV3L	9.83	9.94	9.58	10.48	10.72	10.8	10.33	10.23	10.81
429301	XM_426858.5	WFIKKN1	2.32	2.06	2.46	3.85	4.78	3.98	3.37	4.53	5.31
418262	BGI_novel_T000544,BGI_novel_T000545,XM_004938088.2,XM_004938089.2,XM_004938090.2,XM_004938091.2,XM_004938092.2,XM_416486.5	ITFG2	10.92	11.32	11.09	10	9.97	9.45	10.42	9.96	9.95
418295	BGI_novel_T000609,XM_416518.5	C1R	7.5	8.43	8.29	6.16	5.94	6.36	6.81	6.38	5.1
426932	XM_004941332.2,XM_015286233.1,XM_424543.4	BBOX1	6.23	6.61	5.46	4.09	3.93	3.66	4.59	4.39	3.91
395241	NM_204556.1,XM_015276106.1,XM_015276107.1,XM_015276108.1,XM_015276109.1	HOPX	4.39	4.69	4.16	2.92	2.56	3.23	3.76	3.05	3.65
423562	NM_001252162.1	CDKN3	4.1	4.03	4.18	5.85	5.7	5.09	4.75	4.88	4.59
769673	NM_001080874.1	ERNI	2.8	2.98	3.44	4.76	5.86	5.59	3.85	4.35	5.23
415522	NM_001024734.2	VIMP	56.67	55.43	54.11	61.69	65.57	63.47	59.87	60.25	66.28
395863	NM_205011.1	HPGDS	32.36	31.46	30.13	24.98	24.39	21.46	28.27	24.59	25.43
419963	BGI_novel_T010591,XM_004948503.2,XM_004948504.2,XM_004948505.2,XM_015299284.1,XM_015299285.1,XM_418085.5	MYO1D	10.82	11.86	10.87	8.75	9.2	8.59	9.59	9.43	8.38
424063	NM_001199110.1,XM_015289410.1,XM_015289411.1,XM_015289412.1,XM_015289413.1	SATB2	2.99	3.35	2.8	2	2.01	2.12	2.45	2.53	2.26
BGI_novel_G000307	BGI_novel_T011533	NA	1.19	1.14	1.36	1.62	1.66	1.72	1.55	1.48	1.6
107049035	BGI_novel_T009431,XM_015296745.1	MANBAL	4.02	4.23	3.72	5.64	5.04	5.43	5.19	3.97	4.82
417561	NM_001257289.1,XM_015295746.1	SERPINF1	89.92	93.03	94.85	76.57	80.3	72.42	82.95	77.67	75.47
424689	BGI_novel_T006248,NM_001044658.1	ITGB3BP	1.69	1.58	1.73	2.38	2.24	2.09	2.15	2.07	2.02
423007	BGI_novel_T004079,XM_004941298.2,XM_015286271.1,XM_420938.5	CASC5	5.25	4.77	4.97	6.06	6.66	6.29	6.18	5.44	5.83
395473	NM_204723.1,XM_015275171.1,XM_015275172.1	ATP6V0A2	14.85	14.3	14.52	16.31	17.56	16.89	16.04	14.42	16.07
395736	XM_004939656.2,XM_418946.5	NEDD9	13.87	14.33	12.96	11.45	10.97	11.02	12.4	12.69	11.92
427461	NM_001031452.2,XM_015280311.1,XM_015280312.1	NAA35	14.91	14.81	14.68	15.21	15.37	15.39	15.33	14.71	14.91
422716	BGI_novel_T003788,XM_015285601.1,XM_015285602.1,XM_420670.5	CENPE	4.11	3.88	4.1	5.37	5.51	4.88	4.92	4.51	4.95
416876	BGI_novel_T008266,XM_003642194.3,XM_015275573.1,XM_015275574.1,XM_015275575.1	SH2B3	2.72	2.79	2.47	2.05	2.04	2.11	2.26	2.39	2.16
420956	XM_419041.5	INO80C	6.24	6.22	6.33	6.84	7.29	7.21	7.28	7.01	7.15
421301	NM_001031038.1	LBH	114.2	115.53	110.16	94.66	101.63	96.74	106.9	95.85	101.26
BGI_novel_G000017	BGI_novel_T000472	NA	3.55	3.6	3.01	2.01	2.16	2.3	2.58	2.12	2.14
423663	NM_001199598.1	TMEM26	17.97	16.12	17.05	13.05	13.54	13.95	14.7	13.75	12.75
107054833	BGI_novel_T009571,BGI_novel_T009572,BGI_novel_T009573,BGI_novel_T009574,BGI_novel_T009575,BGI_novel_T009576,XM_015296520.1	ZNF217	7.7	7.5	7.96	8.87	8.86	8.53	8.18	8.37	8.72
427337	NM_001031435.1,XM_015280607.1	PTGR1	10.37	9.93	9.79	11.02	11.31	11.25	11.61	10.66	11.31
424519	XM_015290644.1	PKN2	15.96	15.87	15.45	16.89	17.51	17.14	17.07	16.29	17.02
417374	BGI_novel_T008889,BGI_novel_T008890,XM_015295323.1,XM_015295325.1,XM_015295326.1,XM_015295327.1,XM_015295328.1	ITGB4	0.71	0.71	0.71	1.02	1.28	1.17	0.88	0.95	0.93
396451	NM_001167718.1,NM_001167719.1	PTGS2	6.34	6.32	5.46	4.05	4.06	4.42	5.12	4.57	4.86
422457	BGI_novel_T003473,XM_004940953.2,XM_015276722.1	SMARCA5	37.77	37.05	36.06	41.02	43.75	42.86	42.45	39.27	38.84
422623	XM_015276447.1	REST	20.96	20.25	20.92	22.76	24.2	23.64	21.77	21.37	22.47
395207	BGI_novel_T003206,NM_204532.1	CENPI	4.97	4.71	4.78	6.2	6.67	5.88	5.55	5.07	6.22
396465	BGI_novel_T008837,BGI_novel_T008838,BGI_novel_T008839,NM_205474.1,XM_015295124.1,XM_015295125.1,XM_015295126.1,XM_015295127.1	MYH10	77.86	83.47	77.41	63.4	63.48	68.03	72.57	67.12	65.89
107056412	XM_015301448.1,XM_015301449.1,XM_015301450.1,XM_015301451.1	LOC107056412	7.69	6.98	6.52	4.52	5.03	4.98	5.67	4.73	5.15
423692	BGI_novel_T004969,XM_004942007.2,XM_004942008.2,XM_004942009.2,XM_004942010.2,XM_421573.5	CCAR1	19.87	20.45	20.36	22.62	23.72	22.36	21.1	21.74	21.81
420593	NM_001030979.1	ANKMY2	11.25	10.99	11.32	11.76	11.83	11.92	12.61	10.68	11.43
427227	BGI_novel_T011168,BGI_novel_T011169,BGI_novel_T011170,BGI_novel_T011171,BGI_novel_T011172,BGI_novel_T011173,BGI_novel_T011174,XM_004949073.2,XM_015280186.1,XM_015280187.1,XM_424814.5	KIAA2026	12.7	13.16	13.27	14.47	15.44	15.07	13.68	14.32	14.89
421725	XM_004940260.2,XM_004940263.2	TBC1D32	1.44	1.33	1.38	1.11	1.1	1.19	1.35	1.22	1.26
422765	BGI_novel_T003856,BGI_novel_T003857,BGI_novel_T003858,BGI_novel_T003859,XM_003641236.3,XM_004936046.2,XM_015285493.1,XM_015285494.1,XM_015285495.1,XM_015285496.1,XM_015285497.1,XM_015285498.1,XM_015285499.1,XM_015285500.1,XM_015285501.1,XM_015285502.1	FRYL	6.31	6.17	6.21	6.85	7.34	7.09	6.89	6.43	6.77
416163	BGI_novel_T007608,XM_015293666.1,XM_015293667.1,XM_015293668.1	HMMR	5.34	5.23	4.63	6.72	6.47	6.34	6.14	5.43	6.11
418499	BGI_novel_T000801,BGI_novel_T000802,BGI_novel_T000803,BGI_novel_T000804,BGI_novel_T000805,BGI_novel_T000806,XM_015299881.1,XM_416707.5	PAXBP1	10.59	10.41	10.36	11.31	11.89	11.45	11.88	9.52	11.67
416938	BGI_novel_T008328,BGI_novel_T008329,BGI_novel_T008330,XM_004934335.2,XM_004934336.2,XM_015275462.1,XM_015275464.1,XM_015275465.1	CABIN1	7.21	6.96	6.94	6.51	6.55	6.45	6.38	6.65	6.85
418417	XM_416631.5	PLCXD2	1.75	1.7	1.76	1.46	1.27	1.42	1.14	1.48	1.15
424245	XM_015289997.1,XM_015289998.1,XM_015289999.1,XM_015290000.1	HSPBAP1	4.13	4.38	4.19	4.71	4.65	4.69	4.08	4.21	5.25
421530	XM_419571.5	SPRTN	9.82	9.98	10.45	11.17	11.41	11.21	10.64	9.25	10.88
422866	BGI_novel_T003960,BGI_novel_T003961,BGI_novel_T003962,XM_004936187.2,XM_004936190.2,XM_015285831.1,XM_015285832.1,XM_015285833.1,XM_015285834.1,XM_015285835.1,XM_015285836.1,XM_015285837.1,XM_015285838.1,XM_015285840.1,XM_015285841.1,XM_015285842.1,XM_015285843.1,XM_420811.5	ABLIM2	14.46	14.83	14.24	12.12	13.1	12.34	12.95	12.89	11.28
424018	BGI_novel_T005411,NM_001082419.1	PRLH	6.75	8.33	7.16	4.82	4.26	4.1	6.2	5.83	5.54
427364	XM_004949575.2,XM_015280691.1,XM_424940.5	CAAP1	3.19	3.84	3.58	4.62	4.61	4.67	4.99	4.01	5.18
378922	NM_204403.2	BUB1B	11.36	11.17	11.35	13.24	13.08	12.36	12.35	11.25	12.34
422278	XM_015278521.1,XM_015278522.1	HMGN5	113.03	115.56	122.6	134.02	140.25	135.82	135.81	119.08	126.81
418428	BGI_novel_T000747,XM_015297817.1,XM_416639.5	RP11-159G9.5	4.16	4.18	4.37	4.73	4.75	4.61	4.9	4.45	4.51
416890	BGI_novel_T008287,XM_004945611.2	SART3	9.25	9.17	9.3	10.12	9.73	9.92	9.64	9.46	9.65
424259	XM_015289965.1,XM_015289966.1,XM_015289967.1	ZNF148	3.65	3.65	3.68	4.13	4.39	4.09	4.04	3.9	3.84
395594	NM_204806.2	HAS2	11.56	10.38	10.07	13.3	14.35	14.48	14.01	11.41	13.22
428529	XM_426083.5	DSG2	11.19	10.23	10.14	14.56	17.34	15.21	13.12	14.22	15.04
373979	BGI_novel_T000515,NM_204165.1,XM_015289892.1,XM_015289893.1	FBLN1	58.72	62.2	57.69	49.44	51.53	51.45	54.09	57.95	52.76
419877	BGI_novel_T010517,NM_001012697.1,XM_015298931.1,XM_015298932.1	MAGI3	11.12	10.5	12.3	14.38	14.55	14.2	13.07	13.9	14.13
425025	BGI_novel_T006628,XM_015291799.1,XM_015291800.1,XM_015291801.1,XM_015291803.1,XM_015291804.1,XM_015291805.1,XM_015291806.1,XM_015291807.1,XM_015291808.1,XM_015291809.1,XM_015291810.1,XM_015291811.1,XM_422827.5	LEKR1	1.11	1.15	1.14	1.32	1.34	1.25	0.97	1.08	1.14
396266	BGI_novel_T001709,NM_205326.1,XM_015281313.1,XM_015281314.1,XM_015281315.1,XM_015281316.1,XM_015281317.1,XM_015281318.1,XM_015281319.1	RARB	3.11	3.19	3.4	2.55	2.75	2.6	2.9	2.2	2.79
419932	XM_418053.5	BTG2	41.17	42.23	43.09	37.29	38.55	38.63	39.82	37.18	38.96
396258	BGI_novel_T009421,NM_205318.1,XM_015296340.1	MYBL2	13.71	13.76	12.97	16	16.54	15.32	14.14	14.26	15.49
426764	XM_424376.5	MCM4	23.78	23.48	23.17	28.55	31.9	28.73	25.5	27.69	28.24
100858941	BGI_novel_T011175,BGI_novel_T011176,XM_003642991.3,XM_004949075.2,XM_004949076.2,XM_015280211.1,XM_015280212.1,XM_015280214.1	LOC100858941	3.83	3.66	3.76	4.48	5.02	4.62	4.5	4.87	4.79
415577	BGI_novel_T006973,NM_001007087.1	BLM	3.09	3.24	2.94	4.04	4.44	3.9	3.78	3.53	3.72
107055293	BGI_novel_T010654,XM_015299498.1	LOC107055293	2.54	2.82	2.6	2.2	2.14	2.11	2.2	2.46	2.28
373908	NM_204119.1	EDNRA	10.78	11.09	10.75	8.11	8.34	9.37	10.04	9.85	9.22
428365	XM_015282862.1	HEY1	3.22	3	3.49	4.43	5.14	4.55	4.37	4.11	5.24
768787	XM_015284384.1	C1ORF198	21.7	22	22.38	20.29	20.87	20.32	21.49	20.1	21.56
395920	BGI_novel_T001897,BGI_novel_T001898,BGI_novel_T001899,BGI_novel_T001900,NM_205049.1,XM_015275839.1,XM_015275840.1,XM_015275841.1,XM_015275842.1,XM_015275843.1	RREB1	13.22	13.94	14.57	16.14	16.93	16.35	14.76	15	15.97
BGI_novel_G000071	BGI_novel_T002839	NA	1.47	0.9	1.72	0	0	0	0.04	0	2.47
428928	BGI_novel_T004848,BGI_novel_T004849,BGI_novel_T004850,BGI_novel_T004851,XM_004936503.2,XM_004936504.2,XM_004936506.2,XM_004936507.2,XM_004936508.2,XM_004936509.2,XM_015276738.1,XM_015276740.1,XM_426482.5	NIN	8.29	8.32	8.29	8.76	9.12	9.16	8.33	8.66	8.47
419859	BGI_novel_T010510,BGI_novel_T010511,BGI_novel_T010512,XM_004934980.2,XM_004934981.2,XM_015299045.1,XM_015299046.1,XM_015299047.1	CAMK1G	1.91	1.87	1.71	1.32	1.43	1.47	1.38	1.32	1.46
420185	NM_001199481.1,XM_015282784.1,XM_015282785.1	RP11-463D19.2	5.21	5.65	5.36	6.37	7.05	6.94	5.88	5.49	6.11
423986	BGI_novel_T005331,XM_004942396.1,XM_015289202.1,XM_015289203.1	COL5A2	216.81	228.45	220.64	190.87	200.94	188.56	205.61	206.71	196.65
423097	XM_004941447.2,XM_004941448.2,XM_004941450.2,XM_015286690.1,XM_015286691.1,XM_421030.5	MOB2	86.45	89.93	93.58	75.67	79.14	75.55	76.15	79.11	82.33
418739	BGI_novel_T001037,XM_004938530.2,XM_015277902.1,XM_015277903.1,XM_015277904.1,XM_015277905.1	TFDP1	24.41	23.82	24.39	28.37	30.7	28	27.26	26.06	27.8
421385	NM_001277576.1,XM_015283680.1	MRPS10	19.07	18.22	18.96	21.26	22.59	21.19	21.83	18.96	22.02
415589	BGI_novel_T007003,BGI_novel_T007004,XM_004943995.2,XM_015292141.1,XM_015292143.1,XM_413957.5	TP53BP1	7.76	7.29	7.89	8.6	8.82	8.91	7.91	7.75	8.3
423263	XM_001231964.4,XM_015287595.1	GALNT16	37.4	37.84	37.58	39.53	41.24	40.78	37.7	40.68	41.28
419058	NM_001030834.1,XM_015280970.1	PPME1	17.75	17.12	17.46	18.76	19.14	18.56	18.43	17.62	19.16
428001	BGI_novel_T000918,BGI_novel_T000919,BGI_novel_T000920,BGI_novel_T000921,XM_015272901.1,XM_015272906.1,XM_015272909.1,XM_015272914.1,XM_015272919.1,XM_015272927.1,XM_015272933.1,XM_015272943.1	CDKL5	7.33	7.51	7.53	7.03	6.81	6.74	7	6.9	6.93
395405	NM_204679.1,XM_015289113.1	TWIST2	8.06	8.83	8.84	6.27	7.09	6.49	8.3	6.52	5.65
423593	BGI_novel_T004864,XM_004936528.2	MIS18BP1	6.02	5.91	5.72	7.36	7.04	6.7	6.42	5.93	6.48
427234	XM_004949130.2,XM_424818.5	MLLT3	4.74	4.61	4.92	5.7	6.22	5.66	5.48	5.56	5.95
422104	XM_003642357.3,XM_003642358.3,XM_004946332.2,XM_015295521.1	EME1	3.27	3.52	3.31	3.81	4.05	4.04	3.46	3.16	4.1
416181	NM_001039262.1,XM_015293592.1,XM_015293593.1,XM_015293594.1,XM_015293595.1,XM_015293596.1,XM_015293597.1,XM_015293598.1	FBXW11	24.25	23.2	22.96	25.68	25.74	26.36	26.27	25.05	25.98
101749287	XM_004949961.2,XM_004949962.2	LOC101749287	1.42	1.27	1.28	0.92	0.72	0.94	1.04	0.87	1.03
426482	XM_004943807.2,XM_424123.5	SHC4	2.56	2.56	2.78	2.18	2.15	1.97	2.44	2.06	1.85
395823	NM_204975.1,XM_015278192.1	KIF4A	15.63	14.5	15.04	18.86	20.01	17.83	16.51	16.76	18.28
419729	BGI_novel_T010099,BGI_novel_T010100,BGI_novel_T010101,BGI_novel_T010102,BGI_novel_T010103,XM_003642586.3,XM_004947975.2,XM_015298113.1,XM_015298114.1,XM_015298115.1,XM_015298116.1,XM_015298117.1,XM_015298118.1	PRDM10	8.59	8.51	8.8	9.48	10.2	10.05	8.99	9.54	9.32
395475	BGI_novel_T011156,BGI_novel_T011157,BGI_novel_T011158,BGI_novel_T011159,NM_001293232.1,XM_004949055.2,XM_004949057.2,XM_004949058.2,XM_015280063.1,XM_015280064.1,XM_015280065.1,XM_015280066.1,XM_015280067.1,XM_015280068.1,XM_015280069.1,XM_424927.5	KANK1	3.15	3.5	3.2	2.73	2.62	2.65	3	2.9	2.55
419007	BGI_novel_T001250,XM_015280400.1,XM_015280409.1,XM_417200.5	SLC36A4	0.94	0.9	0.91	1	1.04	1	0.97	0.91	0.88
396464	NM_205473.1	NPY	1.96	1.69	1.74	1.29	1.31	1.38	1.62	2.23	1.21
416329	BGI_novel_T007768,BGI_novel_T007769,XM_004945015.2,XM_015294074.1,XM_015294075.1,XM_414645.5	RAD50	7.57	7.46	7.93	9.13	9.38	8.64	8.17	8.47	8.48
421297	BGI_novel_T002439,BGI_novel_T002440,BGI_novel_T002441,XM_015278137.1	ALK	1.51	1.35	1.37	2.02	2.42	2.04	1.83	1.93	1.97
768659	BGI_novel_T002033,NM_001195123.1,XM_015282484.1	CIDEA	3.05	2.83	2.83	3.44	3.32	3.31	2.85	2.75	2.59
395836	NM_204988.1,XM_015283347.1,XM_015283348.1	MERTK	5.5	5.96	6.13	7.17	7.85	7.22	6.35	6.84	7.17
423637	NM_001012903.3	ANXA11	56.99	58.24	53.95	47.94	49.76	49.22	50.63	45.75	47.27
396009	BGI_novel_T012827,BGI_novel_T012828,BGI_novel_T012829,BGI_novel_T012830,NM_205114.1	LOC396009	61.31	68.43	60.75	82.77	98.09	91.24	69.82	71.3	83.11
425026	XM_015291812.1,XM_015291813.1,XM_422828.5	TIPARP	26.9	26.5	24.66	31.22	30.6	29.62	29.56	28.57	29.73
373892	BGI_novel_T005200,BGI_novel_T005201,BGI_novel_T005202,NM_204103.1,XM_015288533.1,XM_015288534.1,XM_015288535.1,XM_015288536.1,XM_015288537.1,XM_015288538.1	ADD3	14.85	15.69	14.44	11.73	12.79	12.58	12.97	12.52	11.35
417217	BGI_novel_T008589,XM_001233249.4,XM_003642258.3,XM_004945825.2,XM_004945829.2,XM_004945831.2,XM_015279546.1,XM_015279547.1,XM_015279548.1,XM_015279549.1,XM_015279550.1,XM_015279551.1,XM_015279552.1	DNM1	5.87	6.33	6.14	5.36	5.38	5.43	4.7	5.13	4.52
424640	NM_001031286.1,XM_015291020.1	ORC1	2.15	2.12	2.34	2.68	3.04	2.91	3.14	2.2	2.9
420476	BGI_novel_T001556,BGI_novel_T001557,XM_015282089.1,XM_015282090.1,XM_418578.5	KIAA1462	5.15	5.96	5.59	4.4	4.08	4.17	4.71	4.6	4.45
418096	XM_004937840.2,XM_416329.5	GNPTAB	16.43	15.88	16.91	17.91	18.45	18.49	17.65	16.83	17.42
769648	XM_001232042.4	MLANA	2.49	2.09	3.04	5.79	8.75	8.08	4.89	6.08	7.26
418148	XM_004937924.2,XM_416379.5	KDM5A	12.01	11.56	11.98	13.15	14.27	13.81	12.12	12.7	12.76
421352	NM_001031045.3	TGFB2	14.25	14.2	13.52	15.9	17.26	17.45	16.66	15.75	16.52
424046	BGI_novel_T005505,XM_421902.5	NABP1	4.94	4.6	4.98	5.47	5.76	5.63	5.23	5.2	5.49
107053303	XM_015285864.1	FAM193A	12.52	12.4	12.54	13.58	14.63	14.13	13.46	13.74	13.44
418010	BGI_novel_T000328,BGI_novel_T000329,BGI_novel_T000330,BGI_novel_T000331,BGI_novel_T000332,BGI_novel_T000333,BGI_novel_T000334,XM_004937722.2,XM_004937723.2,XM_004937724.2,XM_004937725.2,XM_004937731.2,XM_015288794.1,XM_015288799.1,XM_015288805.1,XM_015288813.1	TNRC6B	8.72	9.27	9.22	10.73	11.69	10.69	10.19	10.1	10.21
BGI_novel_G000975	BGI_novel_T013048	NA	1.81	1.71	1.86	1.48	1.24	1.27	1.68	1.88	1.91
416553	BGI_novel_T007906,BGI_novel_T007907,XM_015294444.1,XM_015294445.1,XM_414854.5	PKD1	6.19	6.3	6.29	6.44	6.52	6.52	6.2	6.71	6.27
421479	BGI_novel_T002664,XM_419527.5	QPCT	17.4	18.08	16.96	14.12	15.2	15.27	17.01	14.72	14.15
107056518	BGI_novel_T011909,BGI_novel_T011910,BGI_novel_T011911,BGI_novel_T011912,XM_015301553.1	LOC107056518	4.64	4.65	4.71	4.07	3.85	3.52	4.43	4.23	5.28
423963	BGI_novel_T005286,BGI_novel_T005287,BGI_novel_T005288,BGI_novel_T005289,BGI_novel_T005290,BGI_novel_T005291,BGI_novel_T005292,BGI_novel_T005293,BGI_novel_T005294,BGI_novel_T005295,BGI_novel_T005296,BGI_novel_T005297,XM_004942359.2,XM_004942360.2,XM_015289038.1,XM_015289039.1,XM_421822.5	MKI67	11.63	10.51	10.83	14.28	13.16	13.27	13.38	11.71	12.36
415489	NM_001285869.1	TICRR	4.39	3.93	4.23	5.25	5.35	4.92	4.87	4.61	4.94
424280	BGI_novel_T005808,BGI_novel_T005809,XM_004942973.2,XM_015289941.1,XM_422126.5	DPP10	3.84	3.52	3.81	5.65	7.01	7.53	6.24	6.96	7.59
395104	BGI_novel_T002935,NM_204453.2	TBX18	1.43	1.45	1.47	1.22	1.25	1.33	1.29	1.18	1.28
423809	BGI_novel_T005144,NM_001031230.1,XM_015288617.1	KIF11	10.14	9.95	9.76	12.48	13.51	11.82	11.82	10.62	12.33
386583	NM_204420.2	MMP2	217.02	219.64	227.97	182.91	192.46	199.01	214.31	195.26	189.59
426615	BGI_novel_T010969,XM_015300438.1,XM_015300439.1,XM_015300440.1	LOC426615	1.45	1.51	1.64	1.88	1.81	1.85	1.71	1.74	1.72
768898	BGI_novel_T004970,XM_001232051.4	DDX50	35.46	34.31	35.5	43.09	42.44	39.28	39.22	38.46	42.78
427539	XM_003641907.3	B3GNT9	29.11	29.97	28.96	33.24	36.3	36.85	32.4	33.93	34.26
421282	BGI_novel_T002449,BGI_novel_T002450,BGI_novel_T002451,XM_015278098.1,XM_015278099.1,XM_015278100.1,XM_015278101.1,XM_015278102.1,XM_015278103.1,XM_015278104.1,XM_015278105.1,XM_015278106.1,XM_015278107.1,XM_015278108.1,XM_015278109.1,XM_015278110.1,XM_015278111.1	EHBP1	18.63	19.59	17.48	14.66	15.6	14.8	15.53	15.55	15.29
419138	BGI_novel_T009398,BGI_novel_T009399,XM_004946945.2,XM_004946947.2,XM_004946950.2,XM_015296253.1	CEP250	3.05	2.95	2.96	3.36	3.28	3.2	3.25	3.17	3.15
BGI_novel_G000187	BGI_novel_T008451	NA	0.6	0.72	0.75	1.25	1.43	1.09	1.01	0.65	0.97
100534590	BGI_novel_T002432,NM_001204865.2,XM_015278009.1,XM_015278010.1,XM_015278011.1,XM_015278012.1	STON1	11.19	11.84	11.08	10.09	10.06	10.19	10.68	9.96	9.43
431682	XM_426572.5	CYP20A1	17.5	17.06	18.31	20.4	21.58	20.07	19.51	19.62	19.01
427381	XM_424953.5	DGKQ	1.67	1.7	1.69	1.83	1.94	1.97	1.74	1.77	1.72
419239	BGI_novel_T009484,XM_015296642.1,XM_015296643.1	BIRC7	1.1	0.97	1.07	1.29	1.41	1.3	1.1	1.1	1.03
404269	NM_206905.1,XM_015276160.1	CG-16	61.89	66.33	68.32	55.21	55.24	56.05	68.12	58.14	60.56
770911	XM_001234225.4	DGKE	5.8	5.91	5.84	6.31	6.76	6.63	6.5	5.98	6.27
101747868	XM_004940078.2	LOC101747868	0.19	0.23	0.46	0.85	1.21	0.95	0.45	0.73	0.71
426796	BGI_novel_T011407,XM_004949702.2,XM_015280823.1,XM_424409.5	SNCAIP	36.08	36.6	35.64	39.76	43.26	42.6	37.65	39.75	41.27
424826	BGI_novel_T006402,BGI_novel_T006403,BGI_novel_T006404,BGI_novel_T006405,NM_001031311.1,XM_015276908.1,XM_015276909.1,XM_015276910.1,XM_015276911.1,XM_015276912.1,XM_015276913.1,XM_015276914.1,XM_015276915.1,XM_015276917.1	PIK3CB	8.73	8.32	8.31	9.18	9.4	9.2	8.98	8.94	9.41
421678	BGI_novel_T002807,NM_001012877.1,XM_015284082.1,XM_015284083.1,XM_015284085.1,XM_015284086.1,XM_015284087.1,XM_015284088.1,XM_015284089.1,XM_015284090.1,XM_015284091.1,XM_015284092.1,XM_015284093.1,XM_015284094.1	REPS1	24.18	25.16	25.01	27.44	29.4	27.89	26.2	24.64	26.38
421936	XM_001231544.4	RRM2	30.33	28.99	29.43	38.51	43.68	37.37	35.22	32.89	37.83
416368	NM_001277993.1	SCAMP1	15.49	15.37	16.06	16.86	17.52	17.04	16.36	15.67	17.98
415400	NM_001004369.1,XM_015278892.1,XM_015278893.1	CCNB2	53.13	52.51	54.55	67.94	72.55	63.09	64.32	57.82	66.52
395079	XM_418173.5	FBN3	11.41	12.63	10.87	8.25	9.05	8.78	10.44	9.19	8.89
416934	BGI_novel_T008325,NM_001270716.1,XM_015275319.1	DERL3	11.24	12.05	10.66	8.99	8.39	7.53	8.27	9.99	7.7
424917	XM_015291453.1,XM_015291454.1	LOC424917	1.36	1.76	1.41	0.73	0.77	0.91	0.99	0.75	0.72
100857277	NM_001302187.1	SLN	13.03	13.49	11.51	8.12	7.52	9.49	8.44	8.44	8.19
422668	NM_001277920.1	CETN1	12.89	12.81	12.5	11.96	12.01	11.63	12.24	11.53	11.31
420019	XM_015299628.1,XM_015299629.1	CNTD1	3.69	3.54	3.58	3.89	3.91	3.82	3.75	3.53	4.24
422666	BGI_novel_T003688,BGI_novel_T003689,BGI_novel_T003690,BGI_novel_T003691,BGI_novel_T003692,BGI_novel_T003693,XM_003641202.3	NUDT6	6.78	7.36	6.73	5.84	5.95	5.92	5.68	6.16	5.81
374039	NM_204209.1	OGN	15.91	17.42	18.29	13.34	13.7	13.71	14.16	14.64	12.57
421333	BGI_novel_T002548,XM_004935303.2,XM_004935304.2,XM_004935305.2,XM_015283903.1,XM_015283904.1,XM_015283905.1,XM_419396.4	DISP1	13.63	13.21	13.23	14.85	14.65	14.2	14.47	14.66	15.75
770869	BGI_novel_T003457,XM_015276695.1,XM_015276696.1,XM_015276697.1,XM_015276698.1	MGARP	1.15	1.06	1.15	1.41	1.31	1.46	1.49	1.03	1.19
424342	BGI_novel_T005907,BGI_novel_T005908,BGI_novel_T005909,XM_004943090.2,XM_004943091.2,XM_004943092.2,XM_004943093.2,XM_015290362.1,XM_015290363.1,XM_015290364.1,XM_015290365.1,XM_422185.5	GPSM2	12.23	12.7	12.76	14.11	14.83	13.87	13.34	12.79	13.34
417408	BGI_novel_T008905,NM_001270725.1,XM_015279877.1,XM_015279878.1,XM_015279879.1	ATAD5	2.61	2.64	2.38	2.93	3.04	3.03	2.75	2.76	2.8
418674	BGI_novel_T000978,XM_015277747.1,XM_015277748.1,XM_015277749.1,XM_015277750.1,XM_015277751.1,XM_015277752.1,XM_015277753.1,XM_015277754.1	JADE3	10.03	9.11	9.42	11.64	11.35	10.89	10.52	11.36	11.32
425366	XM_015297719.1,XM_015297720.1	E2F2	2.38	2.77	2.85	3.63	3.93	3.47	3.01	3.41	3.67
427259	BGI_novel_T011220,XM_004949174.2,XM_424842.5	LOC427259	1.13	1.11	1.18	1.25	1.3	1.32	1.27	1.11	1.13
423206	XM_004941613.2,XM_015287143.1,XM_421130.5	SPINT1	19.75	19.38	19.27	21.24	22.78	21.7	20.32	20.68	21.89
424486	BGI_novel_T006064,XM_004936581.2,XM_015290727.1,XM_015290728.1,XM_015290729.1,XM_015290730.1,XM_422327.5	SLC44A3	2.02	2.37	2.11	1.62	1.65	1.62	1.42	1.83	1.56
424248	XM_004942927.2,XM_004942929.2,XM_015289989.1,XM_015289990.1,XM_015289991.1,XM_015289992.1,XM_015289993.1	SEMA5B	1.85	1.83	2.08	2.32	2.41	2.33	2.11	1.83	2.05
418011	NM_001006239.3	RPS19BP1	13.66	13.26	13.9	14.88	15.96	15.6	14.26	13.98	14.7
416468	XM_015294344.1,XM_015294345.1,XM_015294346.1,XM_414774.5	SNX8	12.09	12.26	11.92	10.92	11.35	11.35	12.49	10.57	11.62
416431	XM_015294261.1,XM_015294262.1,XM_015294263.1,XM_015294264.1,XM_015294265.1,XM_015294266.1	USP42	5.37	5.64	5.33	5.92	5.97	5.95	5.94	5.19	5.81
395971	NM_205087.1	ADORA2B	1.91	1.9	2.02	1.67	1.55	1.7	1.63	1.65	1.5
427338	BGI_novel_T011366,XM_015280699.1	SVEP1	2.19	2.3	2.32	1.9	1.7	1.55	1.67	1.91	1.66
428359	NM_001012948.1	VCPIP1	9.97	9.99	10.42	10.88	11.09	11.3	10.94	10.06	10.3
419514	NM_001030882.1,XM_015297301.1,XM_015297302.1	GFPT1	41.54	40.79	40.27	38.3	38.95	38.91	40.6	37.98	39.08
422033	NM_001031101.1,XM_015285129.1	MTMR9	11.36	11.62	11.41	12.68	13.11	12.31	12.35	12.14	12.5
386579	BGI_novel_T009890,NM_001109771.2,XM_015297513.1,XM_015297514.1,XM_015297515.1,XM_015297516.1,XM_015297517.1,XM_015297518.1	RPS6KA1	10.12	9.57	9.71	10.89	11.4	11.79	10.9	10.26	11.05
418373	XM_416592.5	SFT2D2	2.37	2.23	2.4	1.64	1.95	1.83	1.91	1.67	1.93
419872	BGI_novel_T010514,NM_001012843.1,XM_015298929.1	MOV10	1.82	2.01	1.73	1.37	1.42	1.46	1.27	1.48	1.29
426396	BGI_novel_T010857,BGI_novel_T010858,NM_001031379.2,XM_015299939.1,XM_015299940.1,XM_015299941.1,XM_015299942.1	SGTA	36.21	37.97	36.95	39.58	39.87	40.57	40.03	37.05	40.34
415465	BGI_novel_T006882,XM_004943824.2,XM_004943825.2,XM_004943826.2,XM_004943828.2,XM_004943830.2,XM_015292029.1,XM_413844.5	ADAMTSL3	9.9	9.6	9.45	7.65	7.55	8.55	9.09	8.19	7.8
417991	NM_001277376.1	PHF5A	27.88	27.22	26.25	30.07	30.82	29.54	28.17	28.22	32.03
424735	BGI_novel_T006291,BGI_novel_T006292,BGI_novel_T006293,XM_015291352.1,XM_015291353.1,XM_015291354.1,XM_015291355.1	STAG1	14.21	13.72	13.84	12.45	12.67	11.7	12.97	11.91	12.15
374162	NM_204288.1,XM_015292934.1,XM_015292935.1	MKRN2	12.28	12.77	13.04	14.2	15.19	14.38	13.28	13.5	14.49
419573	XM_417721.5	RLF	6.28	6.42	6.48	7.42	7.35	6.92	6.84	6.73	7.22
771328	BGI_novel_T008132,BGI_novel_T008133,XM_015275681.1	TBX1	1.89	1.98	1.95	2.07	2.07	2.08	1.61	1.79	2.02
424316	BGI_novel_T005845,XM_015289867.1,XM_422162.5	RIF1	10.33	9.48	10.17	11.66	11.67	11.2	10.42	10.87	10.66
418292	BGI_novel_T000606,NM_001278069.1	RP3-461F17.3	10.64	10.32	11.05	13.97	14.24	12.5	12.74	11.86	14.37
420468	BGI_novel_T001517,BGI_novel_T001518,BGI_novel_T001519,BGI_novel_T001520,BGI_novel_T001521,NM_001039280.2,XM_015281340.1,XM_015281341.1,XM_015281342.1,XM_015281343.1,XM_015281344.1,XM_015281345.1,XM_015281347.1,XM_015281348.1,XM_015281349.1,XM_015281350.1,XM_015281351.1,XM_015281352.1,XM_015281353.1,XM_015281354.1,XM_015281355.1,XM_015281356.1,XM_015281358.1,XM_015281359.1,XM_015281360.1,XM_015281…	PARD3	14.7	14.68	14.19	15.39	15.31	15.41	14.87	15.35	14.93
107055765	XM_015300873.1	LOC107055765	1.51	1.43	0.92	2.38	2.14	2.46	2.46	1.89	1.13
770004	BGI_novel_T011035,XM_001233319.4,XM_004937157.2,XM_015277492.1,XM_015277494.1,XM_015277495.1	CA9	28.87	31.89	24.99	19	18.42	18.22	21.61	21.18	19.56
395168	BGI_novel_T003810,BGI_novel_T003811,BGI_novel_T003812,XM_004935990.2,XM_015285559.1,XM_015285560.1,XM_015285561.1,XM_015285562.1,XM_015285563.1,XM_015285564.1,XM_015285565.1,XM_420680.5	FAT1	20.93	20.49	21.42	22.65	23.3	24.01	23.48	22.22	22.54
422443	BGI_novel_T003460,BGI_novel_T003461,XM_420409.5	SETD7	32.4	30.76	29.14	35.51	38.34	38.28	36.03	34.28	37.8
395436	BGI_novel_T001179,BGI_novel_T001180,NM_001162393.2,XM_015277630.1	USPL1	11	10.98	10.48	11.6	11.76	11.76	11.36	11.09	11.6
771849	BGI_novel_T009740,BGI_novel_T009741,BGI_novel_T009742,BGI_novel_T009743,NM_001146044.1,XM_015296947.1	CDA	4.04	3.74	4.23	3.35	3.21	3.22	4.04	3.54	3.59
107051507	XM_015275087.1	LOC107051507	39.9	42.48	39.29	46.71	48.17	45.46	42.29	47.73	47.89
418450	BGI_novel_T000758,XM_015298247.1,XM_416661.5	CD101	14.39	15.32	15.16	16.77	16.76	16.27	14.82	15.37	14.22
771624	BGI_novel_T000371,NM_001145200.1,XM_015286071.1,XM_015286075.1,XM_015286078.1	C12ORF75	25.57	27.44	26.71	22.95	22.23	23.85	25.46	23.62	22.92
396222	NM_205285.1	LMNB2	55.63	53.52	52.03	60.68	59.44	58.73	57.76	58.19	58.32
424123	NM_001031250.2,XM_015289438.1,XM_015289439.1	CWC22	13.78	13.2	13.22	14.66	14.96	15.61	15.51	14.68	15.49
415548	BGI_novel_T006948,NM_001012690.1,XM_015292095.1	TIPIN	18.52	19.02	18.2	20.41	21.53	20.4	20.67	17.99	19.82
107054143	XM_015291825.1	RAP2B	6.83	6.69	6.89	7.7	8.15	7.51	6.51	7.09	7.62
421032	XM_419118.4	IMPA2	85.36	86.66	86.84	72.68	77.07	79.33	79.96	77.21	76.37
395570	BGI_novel_T010680,NM_204791.1	TOP2A	25.39	24.27	25.46	33.07	34.5	29.65	29.26	28.52	30.43
420253	XM_418364.5	RRM2B	7.64	7.82	7.78	8.29	8.61	8.24	8.4	8.66	8.5
396517	NM_205511.1	SLC2A3	73.67	75.44	68.01	60.22	59.02	62.1	67.32	57.13	61.06
423289	BGI_novel_T004561,NM_001006479.2,XM_015287342.1,XM_015287343.1	ARHGAP11A	5.17	4.81	4.69	5.95	6.54	5.9	6.12	5.13	6.17
416961	BGI_novel_T008359,XM_004934367.2,XM_004934368.2,XM_004934369.2,XM_004934370.2	EIF4ENIF1	8.67	8.89	9.11	9.53	9.83	9.61	8.98	8.78	9.66
417901	XM_015284072.1	PLXNC1	4.25	4.23	4.27	5.05	5.93	5.53	4.85	5.4	5.49
423351	XM_015287675.1	SYNDIG1L	11.76	11.13	12.07	15.51	18.74	16.03	14.48	16.35	16.81
417870	XM_015283252.1,XM_015283263.1	PAWR	4.1	4.69	4.29	3.24	3.55	3.13	4.16	3.42	3.57
395533	NM_204765.1	MEOX1	2.74	2.99	2.88	3.88	4.97	4.56	3.46	3.93	3.79
421692	XM_015284175.1,XM_015284176.1,XM_015284177.1	PDE7B	5.38	5.44	4.97	5.98	6.25	6.41	5.56	5.87	6.12
416605	XM_015294535.1,XM_414907.5	RP11-345J4.5	13.02	12.15	13.17	14.32	15.22	14.85	14.46	14.25	14.58
101410532	NM_001277859.1	SELM	49.42	50.43	48.21	39.45	43.31	37.1	39.08	41.76	41.56
418730	BGI_novel_T001023,BGI_novel_T001027,BGI_novel_T001029,BGI_novel_T001030,BGI_novel_T001031,BGI_novel_T001032,BGI_novel_T001033,BGI_novel_T001034,XM_015277916.1,XM_015277917.1,XM_015277918.1,XM_015277919.1,XM_015277920.1,XM_015277921.1,XM_015277922.1	RANBP2	30.65	28.41	29.61	32.47	33.32	33.59	33.47	30.16	30.43
396172	BGI_novel_T003703,NM_205244.1	CCNA2	27.9	27.14	27.88	31.46	33.56	30.76	29.78	27.73	30.88
416686	XM_015286627.1,XM_015286682.1,XM_015286743.1	IL15RA	1.08	1.16	1.12	1.26	1.38	1.36	1.15	1.29	1.17
428453	BGI_novel_T001746,BGI_novel_T001747,NM_001045839.2,XM_015281577.1,XM_015281578.1,XM_015281579.1,XM_015281580.1,XM_015281581.1,XM_015281582.1,XM_015281583.1,XM_015281584.1	FYCO1	12.43	12.25	12.09	11.7	11.47	11.73	12.13	12.37	11.62
417673	BGI_novel_T009321,XM_004946789.2,XM_004946790.2,XM_004946791.2,XM_004946792.2,XM_004946793.2,XM_004946794.2,XM_004946795.2,XM_015295858.1,XM_015295859.1,XM_415919.5	SGSM2	6.1	5.89	5.85	5.52	5.18	5.29	5.43	4.64	5.05
427592	XM_015293263.1,XM_425165.5	LRIG1	4.7	4.99	4.88	5.24	5.4	5.34	5.05	5.13	4.93
BGI_novel_G000054	BGI_novel_T002114	NA	0.81	0.7	0.96	1.24	1.27	1.16	0.8	0.81	1.07
422229	BGI_novel_T003252,XM_015278441.1,XM_015278442.1,XM_015278443.1,XM_015278444.1	DOCK11	3.19	3.04	3.14	3.48	3.72	3.84	3.5	3.93	3.73
423456	BGI_novel_T004734,XM_421366.4	SLC25A29	9.32	9.07	9.23	8.08	8.59	8.47	8.98	7.61	8.23
424919	BGI_novel_T006500,XM_015291490.1,XM_422729.5	LOC424919	4.4	5.04	4.46	3.64	3.56	3.24	3.6	3.19	3.41
419223	XM_417400.5	TAF4	4.72	4.95	4.69	5.33	5.8	5.54	4.81	5.11	5.19
416759	XM_415054.5	TMEM204	6.91	7.91	6.21	4.48	3.87	4.68	5.32	5.12	4.47
419028	XM_015280874.1,XM_015280875.1	INTS4	11.86	11.02	11.86	12.99	13.46	12.97	12.74	11.96	13.06
424933	XM_004943374.2	COPS7B	16.95	15.91	16.62	18.24	19.71	19.2	18.15	17.53	18.54
428401	BGI_novel_T001426,BGI_novel_T001427,XM_004939094.2,XM_004939095.2,XM_004939096.2,XM_004939100.2,XM_015281134.1,XM_015281135.1,XM_015281136.1	ALS2CL	1.35	1.34	1.22	1.64	1.55	1.52	1.31	1.41	1.22
423617	BGI_novel_T004887,XM_004941959.2,XM_015288036.1,XM_015288037.1,XM_421502.5	PARG	21.37	20.58	19.74	22.65	23.24	23.44	22.7	22.19	22.54
429156	BGI_novel_T006565,BGI_novel_T006566,BGI_novel_T006567,BGI_novel_T006568,XM_004943465.2,XM_004943466.2,XM_015291703.1	NAALADL2	5.6	5.63	5.58	5.46	5.48	5.38	5.51	5.55	5.2
417583	BGI_novel_T009185,XM_015296080.1,XM_015296081.1,XM_015296082.1	TAOK1	25.59	24.29	24.92	27.11	28.65	27.58	25.48	26.76	27.61
428391	BGI_novel_T011418,BGI_novel_T011419,NM_001031509.1,XM_015280794.1	MELK	6.4	6.31	6.29	7.63	8.16	7.21	7.69	7.08	7.6
424929	BGI_novel_T006513,XM_004943365.2,XM_015291468.1,XM_015291469.1,XM_015291470.1,XM_015291471.1	ARMC9	3.35	3.47	3.07	2.75	2.71	2.71	3.16	2.94	2.72
419527	BGI_novel_T009807,XM_004947557.2,XM_015297322.1,XM_417678.4	DOCK5	1.52	1.34	1.57	1.85	2.13	1.99	1.67	1.67	1.8
BGI_novel_G000079	BGI_novel_T003114	NA	2.47	2.03	2.82	3.53	3.6	3.93	3.02	3.06	3.24
420054	BGI_novel_T010744,BGI_novel_T010745,NM_001030932.1,XM_015299700.1,XM_015299701.1,XM_015299702.1,XM_015299703.1,XM_015299704.1,XM_015299705.1,XM_015299706.1,XM_015299707.1	HNRNPM	79.34	79.23	77.22	89.66	94.44	86.47	84.01	83.56	86.61
770334	BGI_novel_T011311,BGI_novel_T011312,BGI_novel_T011313,BGI_novel_T011314,BGI_novel_T011315,XM_001233670.4,XM_015280500.1,XM_015280501.1,XM_015280502.1,XM_015280504.1,XM_015280505.1,XM_015280506.1,XM_015280507.1,XM_015280508.1,XM_015280509.1,XM_015280510.1,XM_015280511.1	PSD3	6.86	6.64	6.66	7.08	7.29	7.14	7.47	7.11	7.21
418908	BGI_novel_T001174,XM_004938758.2,XM_015278497.1,XM_015278510.1,XM_015278518.1,XM_015278520.1,XM_015278527.1,XM_417104.5	STARD13	20.69	19.27	19.06	22.37	23.37	22.24	21.39	21.3	21.56
418963	BGI_novel_T001224,XM_004938821.2,XM_015279471.1,XM_015279477.1,XM_015279485.1	ZC3H12C	4.05	3.99	4.6	5.08	5.19	5.23	4.6	4.81	5.15
415824	XM_015292643.1,XM_015292644.1,XM_015292646.1,XM_015292647.1,XM_414187.5	GINS2	4.22	4.4	4.42	5.27	5.73	5.05	4.98	4.92	5.46
416440	BGI_novel_T007839,BGI_novel_T007840,XM_004945110.2,XM_015294312.1,XM_015294313.1,XM_015294314.1,XM_015294315.1	TRRAP	12.95	12.41	13.03	14.1	14.32	13.72	13.95	13.88	13.78
424815	BGI_novel_T006412,XM_015277036.1,XM_015277037.1,XM_015277038.1,XM_015277039.1,XM_015277040.1,XM_015277041.1,XM_015277043.1,XM_015277044.1,XM_015277045.1,XM_015277046.1,XM_015277047.1	ACPL2	7.61	7.21	7.5	6.39	6.65	5.97	6.99	6.27	6.1
424746	BGI_novel_T006322,BGI_novel_T006323,BGI_novel_T006324,XM_003641751.3,XM_004936938.2,XM_004936939.2,XM_004936940.2,XM_004936942.2,XM_004936943.2,XM_015277204.1,XM_015277206.1,XM_422568.5	ATG16L1	12.73	12.49	12.62	13.36	14.02	13.5	12.54	13.51	14.1
416071	BGI_novel_T007493,BGI_novel_T007494,NM_001277802.2,NM_001277803.2,NM_001277804.2	FHIT	3.67	3.44	3.61	3.11	3.01	2.74	3.11	3.79	3.63
429011	BGI_novel_T005549,XM_004942643.2,XM_004942644.2,XM_015289510.1	KLF7	6.17	5.88	5.94	5.25	5.56	5.38	5.8	5.88	5.48
424172	NM_001277857.1	SPC25	12.13	11.59	11.19	15.4	17.21	14.46	14.9	12.66	13.99
422685	XM_015276362.1	PRSS12	11.9	11.62	11.24	12.75	13.26	12.63	12.13	13.23	12.76
424600	BGI_novel_T006162,XM_015291269.1,XM_015291270.1,XM_015291271.1	NASP	35.3	36.57	34.38	39.86	43.34	40.63	36.3	36.69	39.3
428210	BGI_novel_T009923,XM_015297584.1,XM_015297585.1,XM_015297586.1	LUZP1	6.19	6.55	6.7	7.29	7.27	7.14	6.74	6.71	7.09
BGI_novel_G000070	BGI_novel_T002838	NA	4.99	4.73	4.56	6.75	7.34	6	7.27	6.16	4.02
427819	XM_001233716.4,XM_015295903.1	BAZ1B	23.1	23.27	23.91	25.76	28.08	26.68	24.62	25.57	25.74
415991	XM_414333.5	TKT	25.53	26.01	22.53	19.84	19.33	18.78	21.79	19.31	19.69
424753	XM_015277188.1,XM_015277189.1,XM_015277191.1,XM_015277192.1,XM_015277193.1	WDR33	23.56	23.98	22.83	25.17	26.52	26.13	24.31	24.96	24.38
415684	BGI_novel_T007076,BGI_novel_T007077,XM_015279221.1,XM_015279222.1,XM_015279223.1,XM_015279224.1	RFWD3	2.56	2.26	2.67	3.33	3.5	3.09	2.72	2.64	3.13
424515	XM_015290662.1,XM_015290663.1,XM_015290664.1	LRRC8C	10.08	10.32	9.72	8.43	8.31	9.1	9.31	8.97	8.83
421102	BGI_novel_T002085,BGI_novel_T002086,BGI_novel_T002087,BGI_novel_T002088,XM_015282611.1,XM_015282612.1,XM_015282613.1,XM_015282614.1	ASXL3	5.6	5.72	5.72	6.34	6.99	6.52	6.31	6.73	6.61
417341	XM_004946090.2,XM_415606.5	NARF	9.8	8.67	9.45	10.83	11.38	10.98	10.43	9.54	11.57
422949	BGI_novel_T004016,XM_015286051.1,XM_015286052.1,XM_015286053.1,XM_015286054.1,XM_015286055.1,XM_015286056.1,XM_420887.5	ALMS1	6.91	6.86	7.18	8.01	7.72	8.42	7.29	7.32	7.81
420441	BGI_novel_T001490,BGI_novel_T001491,XM_015281216.1	PAXIP1	3.74	3.94	4.09	4.46	4.39	4.6	4.11	3.87	4.61
417806	BGI_novel_T000187,BGI_novel_T000188,NM_001199603.1,XM_015281308.1	SLC38A1	41.7	41.27	41.82	43.83	46.41	45.5	44.03	42.08	44.07
424424	BGI_novel_T005975,XM_004943234.2,XM_004943235.2,XM_004943237.2,XM_004943238.2,XM_004943239.2,XM_015290504.1,XM_015290505.1,XM_015290506.1,XM_015290507.1,XM_422267.5	SOAT1	10.62	10.45	10.59	12.22	12.14	11.34	11.03	10.66	10.98
422171	BGI_novel_T003139,BGI_novel_T003140,XM_015285256.1,XM_420168.5	LOC422171	24.28	26.92	23.79	19.11	18.02	20.58	22.14	21.56	19.56
768911	NM_001292085.1	RSL24D1	15.21	14.23	15.02	16.51	16.56	16.1	16.24	15	16.72
422235	BGI_novel_T003263,BGI_novel_T003264,XM_004940662.2,XM_004940663.2,XM_420223.5	PHF6	17.1	16.41	16.25	18.07	19.39	19.23	19.01	16.72	18.17
427158	XM_424747.5	SREK1IP1	2.06	2.05	2.11	2.37	2.62	2.72	2.79	2.39	2.49
425587	BGI_novel_T010074,XM_015298076.1	FEZ1	15.55	17.54	17.35	12.91	13.97	13.61	13.16	14.56	13.09
107057196	XM_015302220.1,XM_015302221.1,XM_015302222.1	LOC107057196	1.8	2.34	2.41	3.12	3.21	3.03	2.32	1.58	1.91
421906	BGI_novel_T003013,XM_003641046.3,XM_004940488.2,XM_004940489.2	FBXO25	5.31	5.59	5.08	4.66	4.43	4.6	5.28	4.76	5.11
423682	XM_003641459.3,XM_015278706.1,XM_015278708.1	PRKG1	29.08	30.66	29.17	26.78	27.07	27.41	27.1	27.07	26.29
548626	NM_001017413.1	PTX3	102.02	108.78	96.74	83.81	80.32	71.16	86.86	80.93	79.96
431683	XM_422056.5	CYP27A1	1.56	1.67	1.67	1.21	1.33	1.03	1.23	1.66	1.06
424121	XM_421974.5	ITGA4	13.09	13.43	11.82	9.71	9.88	10.68	12.05	10.48	9.9
429037	BGI_novel_T005719,XM_003641645.3,XM_004942847.2	GLB1L	6.12	6.48	6.27	5.38	5.66	5.73	5.16	5.6	5.27
419265	XM_004947281.2,XM_015296600.1,XM_417438.4	HELZ2	1.34	1.48	1.17	0.89	0.94	0.85	1.13	1.13	1.05
419131	BGI_novel_T009384,BGI_novel_T009385,BGI_novel_T009386,BGI_novel_T009387,BGI_novel_T009388,BGI_novel_T009389,BGI_novel_T009390,XM_004946886.2,XM_004946887.2,XM_015296262.1,XM_015296263.1,XM_015296264.1,XM_015296265.1,XM_015296266.1,XM_015296267.1,XM_015296268.1,XM_015296270.1,XM_015296271.1,XM_015296272.1,XM_015296273.1,XM_015296274.1,XM_015296275.1,XM_015296276.1	PHF20	14.8	14.34	14.63	15.64	16.61	15.95	15.08	15.21	15.67
421593	NM_001199406.1,XM_015286316.1	DEPDC7	2.48	2.38	2.53	3.05	3.4	2.95	2.8	3.1	3.21
430534	BGI_novel_T000542,BGI_novel_T000543,NM_001012955.1,XM_015292628.1,XM_015292636.1,XM_015292645.1,XM_015292652.1,XM_015292659.1,XM_015292661.1,XM_015292665.1	FOXM1	10.1	8.92	9.18	11.28	11.37	10.92	11.39	9.7	12
BGI_novel_G000743	BGI_novel_T012300	NA	1.42	1.34	1.67	0.78	1.04	0.83	1.34	1.05	1.12
418389	NM_001278043.1,XM_015296096.1,XM_015296102.1,XM_015296108.1	TMEM45A	5.84	6.37	5.16	4.2	3.91	4.19	5.36	4.28	4.25
417097	BGI_novel_T008748,BGI_novel_T008749,BGI_novel_T008750,XM_015279843.1,XM_415382.5	GOLGA1	7.38	7.1	7.16	7.76	7.58	7.7	7.72	7.32	7.66
418294	BGI_novel_T000607,BGI_novel_T000608,NM_001030777.1	C1S	5.8	6.02	6.57	4.95	4.65	5.1	5.1	4.83	4.26
424512	BGI_novel_T006102,BGI_novel_T006103,NM_001006533.2,XM_015290638.1	ZNF326	22.48	22.4	22.97	25.75	29.53	28.28	26.13	25.03	27.67
374116	NM_204262.1,XM_015276795.1,XM_015276796.1,XM_015276797.1,XM_015276798.1,XM_015276799.1,XM_015276800.1,XM_015276801.1,XM_015276802.1,XM_015276803.1,XM_015276804.1,XM_015276805.1,XM_015276806.1,XM_015276807.1,XM_015276808.1	PER2	8.33	9.05	8.66	7.03	7.21	7.72	7.58	7.76	7.6
415761	BGI_novel_T007138,XM_004944211.2,XM_004944212.2,XM_004944214.2,XM_015292484.1,XM_015292485.1,XM_015292486.1,XM_015292487.1,XM_015292488.1,XM_015292489.1,XM_015292490.1,XM_015292491.1,XM_414124.5	ZNF536	2.62	2.27	2.97	3.5	3.64	3.83	3.43	3.12	3.39
396397	NM_205426.1,XM_015290250.1,XM_015290251.1,XM_015290252.1,XM_015290253.1	LHX9	1.23	1.49	1.21	0.81	0.73	0.92	0.85	0.82	0.6
100857767	BGI_novel_T009909,XM_015297575.1	FOXO6	13.73	14.35	14.46	18.71	20.45	17.12	16.3	18.94	19.34
395509	NM_204749.2,XM_015285414.1	PDGFRA	11.38	11.54	9.71	8.32	7.94	8.09	9.6	8.37	7.64
423782	BGI_novel_T005100,XM_421654.5	VSTM4	5.1	5.66	4.64	3.89	3.39	3.31	4.31	4.58	4.08
768618	BGI_novel_T007016,XM_001231664.4,XM_003641881.3,XM_004944013.2,XM_004944014.2,XM_015292307.1	NDRG4	1.72	2.14	1.97	1.41	1.31	1.37	1.4	1.43	1.44
420732	XM_015281688.1,XM_015281689.1	SFRP4	3.36	3.36	3.11	4.41	5.69	5.63	4.39	5.65	6.37
428066	BGI_novel_T001134,XM_425624.5	VWA8	7.82	7.97	7.45	6.75	7.09	6.81	7.27	7.5	6.6
424130	BGI_novel_T005589,BGI_novel_T005590,BGI_novel_T005591,XM_001233035.4,XM_003641569.3,XM_004942702.2,XM_004942704.2,XM_004942707.2,XM_004942708.2,XM_015289567.1,XM_015289568.1,XM_015289569.1,XM_015289570.1,XM_015289572.1,XM_421982.5	OSBPL6	3.21	3.15	2.98	2.78	2.8	2.8	3.02	2.79	2.86
422413	XM_015285338.1	FAM198B	9.01	8.48	8.43	7.66	7.77	7.33	8.42	8.02	7.35
395883	BGI_novel_T011380,BGI_novel_T011381,BGI_novel_T011382,NM_205027.1,XM_015280589.1,XM_015280591.1	TMOD1	35.57	36.45	36.67	32.47	33.37	34.27	33.62	32.86	31.13
426314	NM_001031370.2	SUV39H2	5.99	6.16	6.32	7.13	7.18	6.69	6.9	6.14	7.13
422690	XM_004935946.2,XM_420643.5	LARP7	10.48	10.45	9.05	12.05	12.55	12.22	11.78	11.1	11.79
425104	XM_004945132.2,XM_422896.4	ZFAND2A	28.76	28.55	28.47	33.41	34.37	31.17	32.15	30.8	37
417863	BGI_novel_T000231,BGI_novel_T000232,NM_001030744.2,XM_015281824.1	KRR1	17.43	16.44	16.91	18.88	20.63	20.92	20.14	17.9	20.48
771724	XM_001234967.4	STK35	1.5	1.28	1.49	1.73	1.85	1.9	1.58	1.62	1.9
428602	XM_426159.5	RCN1	83.49	85.84	80.19	75.21	75.81	72.98	74.89	76.73	74.51
423055	BGI_novel_T004165,XM_004941390.2,XM_004941391.2,XM_015286486.1,XM_015286487.1,XM_015286488.1,XM_015286489.1,XM_015286490.1,XM_420988.4	ST5	14.97	16.74	14.86	12.53	12.83	12.73	13.38	13.47	13.44
423740	BGI_novel_T005043,BGI_novel_T005044,BGI_novel_T005045,BGI_novel_T005046,BGI_novel_T005047,BGI_novel_T005048,XM_004942078.2,XM_015288330.1,XM_015288331.1,XM_015288332.1	LOC423740	1.01	0.98	1.12	1.22	1.32	1.33	1.25	1.22	1.34
403122	BGI_novel_T001019,BGI_novel_T001020,NM_001167747.1,XM_015277828.1,XM_015277829.1,XM_015277831.1,XM_015277832.1,XM_015277833.1	ST6GAL2	27.64	28.01	26.8	32.07	33.66	30.44	29.7	33.59	30.31
BGI_novel_G000286	BGI_novel_T011324	NA	5.88	6.28	6.25	7.27	8.58	8.2	8.17	7.94	8.85
422562	XM_015276542.1	SAP30	6.5	6.14	6.12	7.6	8.03	7.12	6.87	6.63	7.34
417714	BGI_novel_T000102,BGI_novel_T000103,BGI_novel_T000104,BGI_novel_T000105,BGI_novel_T000106,BGI_novel_T000107,NM_001030729.1,XM_015275723.1,XM_015275724.1,XM_015275725.1	ORC5	5.3	5.51	5.27	5.92	6.32	6.54	6.17	6.21	5.89
417980	BGI_novel_T000307,BGI_novel_T000308,XM_004937687.2,XM_004937688.2,XM_004937689.2,XM_004937690.2,XM_004937691.2,XM_015289182.1,XM_015289183.1	TCF20	13.22	13.36	12.92	14.82	15.41	14.24	13.18	14.6	14.06
428188	XM_015297146.1,XM_425746.5	H6PD	2.25	2.39	2.3	2.03	2.05	1.86	2.06	2.03	2.07
424714	BGI_novel_T006268,BGI_novel_T006269,BGI_novel_T006270,BGI_novel_T006271,BGI_novel_T006272,BGI_novel_T006273,BGI_novel_T006274,NM_001031296.1,XM_015291054.1,XM_015291055.1	SRSF11	51.17	51.6	52.29	54.9	58.27	56.12	52.79	52.6	55.28
378893	NM_204378.1,XM_015277225.1	FANCG	1.37	1.5	1.62	1.9	2.17	1.94	1.76	1.64	1.54
100858620	BGI_novel_T012159,BGI_novel_T012160,XM_015302088.1,XM_015302090.1	LOC100858620	3.9	3.34	3.59	4.3	4.62	4.71	4.89	4.81	4.95
420322	NM_001024579.1,XM_015283082.1	WISP1	59.01	62.78	51.12	43.06	40.75	40.91	47.22	50.64	46.35
421248	NM_001031034.1	PYGB	3.16	3.42	3.24	2.84	2.82	2.57	2.85	2.84	2.77
422043	NM_001006421.1	MCM3	16.77	16.22	15.47	20	20.08	18.21	16.63	16.94	18.86
770166	BGI_novel_T006365,XM_001233497.4,XM_004936998.2,XM_015277130.1	RNF168	5.16	5.15	5.05	5.43	5.63	5.4	5.41	5.06	5.94
420456	BGI_novel_T001497,BGI_novel_T001498,BGI_novel_T001499,BGI_novel_T001500,BGI_novel_T001501,BGI_novel_T001502,XM_015282142.1	DIP2C	40.82	39.53	39.08	37.34	36.53	35.58	38.05	39	36.5
421869	XM_015284795.1,XM_015284796.1	OGFRL1	6.39	6.22	6.93	7.79	8.58	7.8	7.56	7.33	7.82
417265	BGI_novel_T008550,XM_015279652.1,XM_015279653.1,XM_015279654.1,XM_415540.5	LRSAM1	11.65	11.6	10.95	10.41	10.38	10.24	10.69	11.26	10.86
772090	XM_001235277.3	DHX40	8.87	8.85	9.08	9.74	10.22	9.6	9.67	9.12	9.59
419697	BGI_novel_T010059,BGI_novel_T010060,BGI_novel_T010061,BGI_novel_T010062,BGI_novel_T010063,BGI_novel_T010064,BGI_novel_T010065,BGI_novel_T010066,XM_004947900.2,XM_004947901.2,XM_015297919.1,XM_015297920.1,XM_417843.5	NIPAL3	21.9	21.16	22.71	24.5	26.69	25.28	24.96	22.34	25.17
107054848	XM_015296568.1	LOC107054848	1.02	1.07	1.47	1.89	2.35	2.02	1.87	1.84	1.75
422882	BGI_novel_T003967,NM_001079730.2,XM_015285766.1,XM_015285767.1,XM_015285768.1,XM_015285769.1,XM_015285771.1,XM_015285772.1,XM_015285773.1,XM_015285774.1,XM_015285775.1,XM_015285776.1,XM_015285777.1,XM_015285778.1	ADD1	45.67	43.64	45.06	49.09	53.45	50.95	49.09	45.94	50.2
418078	XM_015287780.1,XM_416314.5	ALDH1L2	12.18	12.11	13.34	10.65	10.85	10.4	11.27	10.74	10.66
417881	XM_004937595.2,XM_004937597.2,XM_015283431.1,XM_015283434.1,XM_015283440.1,XM_416124.5	SLC6A15	1.77	2.09	1.78	1.41	1.29	1.41	1.79	1.57	1.46
424132	BGI_novel_T005592,NM_001031252.1	RBM45	9.55	9.97	10.02	10.76	11.44	10.86	9.12	11.02	10.61
395140	NM_204481.1	HS2ST1	17.19	16.71	17.1	18.7	20.62	19.5	18.85	17.39	18.38
424504	XM_015290685.1,XM_015290686.1	KIAA1107	3.07	3.13	2.97	3.49	3.95	3.66	3.65	3.48	3.51
420387	BGI_novel_T001395,BGI_novel_T001396,BGI_novel_T001397,BGI_novel_T001398,XM_004939070.2,XM_004939071.2,XM_015281147.1,XM_015281148.1,XM_015281149.1,XM_418493.5	SEC22C	4.57	4.49	4.33	3.85	4.02	4.11	4.12	4.3	4.79
423147	BGI_novel_T004312,XM_015286872.1,XM_015286873.1,XM_015286874.1,XM_015286875.1,XM_015286876.1,XM_015286877.1,XM_015286878.1,XM_015286879.1	PPFIA1	10.67	10.78	10.72	11.34	11.66	12.07	11.76	10.97	11.47
422683	XM_004941242.2,XM_015276355.1,XM_015276356.1,XM_015276357.1,XM_015276358.1	SEC24D	60.87	64.62	63.15	54.73	57.44	57.36	58.78	56.73	53.88
422899	NM_001004429.3,XM_015285902.1,XM_015285903.1,XM_015285904.1,XM_015285905.1	TACC3	32.83	31.08	32.64	37.24	39.27	35.76	36.01	32.27	34.68
395268	NM_001193669.1,XM_015289615.1	SSB	59.15	61.54	61.33	64.24	66.25	64.73	65.66	61.88	64.09
416619	BGI_novel_T007973,XM_004945301.2,XM_004945302.2,XM_015294567.1,XM_414920.5	EEF2K	4.92	4.6	4.68	3.02	2.95	1.53	2.13	2.77	1.65
429089	NM_001031563.1	CYR61	80.52	93.91	81.24	64	65.19	66.71	74.43	66.54	72.16
395511	NM_204751.1,XM_015277633.1	RDX	124.6	124.32	128.75	136.55	140.63	147.4	139.32	129.09	136.83
395150	NM_204490.1	HS6ST2	2.29	2.3	2.06	1.71	1.67	1.33	1.73	2.03	2.02
422514	BGI_novel_T003554,BGI_novel_T003555,BGI_novel_T003556,NM_001039298.1,XM_015276202.1,XM_015276203.1	HERC3	15.36	16.55	16.04	14.41	14.26	14.52	14.66	14.36	14.05
416883	BGI_novel_T008280,NM_001030664.2,XM_015275299.1,XM_015275300.1	NAA25	18.37	17.76	18.45	19.64	20.69	19.7	19.78	18.98	20.18
BGI_novel_G000255	BGI_novel_T010794	NA	7.7	7.82	8.32	9.65	10.65	9.37	8.61	10.17	9.95
416693	NM_001030648.1,XM_015284280.1,XM_015284331.1,XM_015284381.1	NET1	73.9	73.37	77.71	81.79	87.92	85.56	78.01	78.61	87.32
424662	BGI_novel_T006222,XM_004936834.2,XM_422496.5	TMEM61	9.16	10.78	7.89	5.1	5.75	4.21	6.09	5.6	5.46
421718	XM_015284442.1	HEY2	3.68	4.07	3.97	3.24	3.38	3.04	3.45	3.44	2.98
421142	BGI_novel_T002125,BGI_novel_T002126,BGI_novel_T002127,BGI_novel_T002128,BGI_novel_T002129,BGI_novel_T002130,BGI_novel_T002131,BGI_novel_T002132,BGI_novel_T002133,BGI_novel_T002134,BGI_novel_T002135,XM_015282704.1,XM_015282705.1,XM_015282706.1,XM_015282707.1,XM_015282708.1,XM_015282709.1,XM_015282710.1,XM_015282712.1,XM_015282713.1,XM_015282714.1,XM_015282715.1	ASPH	30.95	31.75	31.59	27.43	29.48	28.7	30.23	28.26	29.64
424554	BGI_novel_T006132,XM_015290895.1,XM_015290896.1,XM_015290897.1	ZZZ3	6.7	7.03	6.75	7.42	7.99	7.68	7.36	7.12	7.7
421468	NM_001277661.1,NM_001277662.1	GPATCH11	8.14	7.38	7.8	8.68	9.2	9.05	8.25	7.95	9.1
428349	BGI_novel_T010877,NM_001195551.1	SUGP1	7.12	7.17	7.51	7.97	8.38	7.95	7.1	7.83	7.86
422135	XM_420137.5	ERCC6L	3.52	3.57	3.41	4.38	5.21	4.48	4.23	3.89	4.12
426529	NM_001031386.1	CIR1	17	17.5	17.12	18.68	19.53	18.4	17.27	17.82	17.47
416820	NM_001006185.1	DDX55	5.36	5.27	5.1	6.12	5.81	5.72	5.47	5	4.86
374139	BGI_novel_T001177,NM_204276.2,XM_015277493.1	BRCA2	1.33	1.29	1.22	1.41	1.45	1.44	1.49	1.3	1.38
425531	BGI_novel_T010627,BGI_novel_T010628,BGI_novel_T010629,XM_423284.5	LOC425531	6.79	7.63	7.14	6.1	5.88	5.46	6.72	5.99	5.85
423799	BGI_novel_T005120,XM_004942152.2,XM_015288859.1,XM_015288860.1	NOC3L	12.99	12.95	12.89	14.25	15.32	14.19	14.49	13.07	14
424516	XM_004936638.2,XM_015290645.1	LRRC8B	2.64	2.9	2.57	2.15	1.95	1.65	2.39	1.92	2.03
100857575	XM_003642057.3,XM_003642058.3	MED7	11.28	10.32	11.11	12.31	13.55	13.1	11.77	11.99	13.09
424036	XM_421891.5	MCM3AP	17.46	17.06	17.43	18.6	19.42	18.41	17.77	18.3	18.08
419489	BGI_novel_T009755,XM_015297209.1,XM_417645.5	MTHFR	11.23	10.98	11.14	9.56	10.42	9.88	10.02	10.08	10.04
101747516	BGI_novel_T008096,XM_015294801.1,XM_015294802.1	LOC101747516	2.74	2.69	2.68	2.24	2.34	1.95	2.45	2.19	2.36
423209	NM_001199656.1	CHAC1	18.13	19.28	18.45	15	14.32	11.49	14.39	14.07	15.1
396292	BGI_novel_T005462,NM_205348.3,XM_015289137.1	COL6A2	263.36	290.35	242.91	208.97	193.82	201.6	211.51	214.07	191.89
418172	BGI_novel_T000447,NM_001030768.1,XM_015285872.1,XM_015285880.1,XM_015285888.1,XM_015285897.1,XM_015285901.1	BPGM	14.29	14.47	13.37	15.91	17.27	16.15	17.71	16.07	17.58
395417	NM_204682.1	SIK1	41.93	44.03	40.16	47.44	52.26	50.28	47.32	47.89	51.13
107050832	XM_015274543.1	LOC107050832	0.67	0.96	0.93	1.27	1.29	1.24	1.11	0.95	1.21
423452	XM_015301441.1	EML1	6.51	6.08	6.06	5.39	5.41	4.9	5.85	4.77	5.26
396530	BGI_novel_T000668,NM_205521.1	ATP1A1	67.56	64.32	66.82	76.83	83.15	74.72	72.86	72.91	75.38
416291	BGI_novel_T007731,XM_414611.5	ADAMTS2	10.81	11.64	11.55	8.93	8.43	9.91	10.37	10.33	9.5
396285	BGI_novel_T002542,BGI_novel_T002543,BGI_novel_T002544,BGI_novel_T002545,NM_205342.1,XM_015283626.1,XM_015283627.1,XM_015283628.1,XM_015283629.1	LBR	30.5	29.19	29.98	32.02	33.94	32.7	33	30.16	32.79
429640	NM_001031579.1,XM_015277346.1	LMBRD2	7.02	7.25	7.22	7.47	7.66	7.7	8.04	7.55	7.41
419860	NM_001190924.3	G0S2	117.71	133.08	119.35	100.21	102.02	92.33	114.15	93.1	104.69
395909	BGI_novel_T002644,NM_001110355.1,NM_205042.2	VEGFA	26.64	25.98	25.94	24.55	22.65	23.49	23.37	23.62	23.19
421011	BGI_novel_T002020,BGI_novel_T002021,BGI_novel_T002022,XM_015282423.1,XM_015282424.1,XM_015282425.1,XM_015282426.1,XM_015282427.1	ZNF407	3.95	3.83	3.95	4.38	4.93	4.6	4.5	4.21	4.55
373913	BGI_novel_T000275,BGI_novel_T000276,BGI_novel_T000277,NM_204124.1	NR2C1	9.8	9.04	9.23	10.3	10.61	10.41	9.7	9.48	10.26
421209	NM_001199423.1,XM_015283306.1	CFAP36	10.54	10.89	10.24	11.33	11.72	11.85	10.57	10.7	11.86
395195	BGI_novel_T001171,BGI_novel_T001172,BGI_novel_T001173,NM_001252140.1,XM_015277523.1,XM_015277530.1,XM_015277534.1,XM_015277540.1,XM_015277544.1,XM_015277549.1,XM_015277556.1,XM_015277560.1	NBEA	2.64	2.57	2.69	2.87	3.1	2.94	2.84	2.9	2.59
421878	NM_001012880.1,XM_015284827.1	PRIM2	3.75	3.28	3.33	4.45	4.69	4.13	4.51	3.89	4.35
421073	BGI_novel_T002070,XM_004939775.2,XM_004939776.2,XM_004939777.2,XM_015277975.1,XM_015277976.1,XM_419159.4	TMEM241	13	12.89	13.18	12.14	11.27	11.97	12.09	11.12	12.44
395188	BGI_novel_T005204,NM_204517.1	SMC3	24.74	25.38	24.94	26.69	28.74	27.85	25.88	25.6	25.91
417802	BGI_novel_T000178,BGI_novel_T000179,BGI_novel_T000180,BGI_novel_T000181,BGI_novel_T000182,XM_004937549.2,XM_004937550.2,XM_416045.4	ANO6	12.89	13.83	11.36	9.7	9.14	9.5	10.36	10.44	9.25
421002	BGI_novel_T002012,NM_001159370.2	LRRC16A	5.02	5.22	4.79	4.43	4.48	4.47	4.88	4.49	4.27
421329	XM_419394.5	TP53BP2	27.53	27.67	27.68	30	31.47	29.43	27.97	29.11	29.1
422052	XM_420058.5	CDC5L	37.21	38.94	38.7	41.26	42.65	40.91	40.24	39.14	40.48
421278	NM_001008456.1	LGALSL	4.82	5.35	5.45	4.28	4.33	4.4	4.83	5.03	4.32
418912	BGI_novel_T001175,BGI_novel_T001176,NM_001012828.2,XM_015277885.1,XM_015277889.1,XM_015277896.1,XM_015277900.1,XM_015277908.1,XM_015277912.1	N4BP2L2	4.75	4.54	4.45	5	5.38	5.22	5.13	4.68	4.88
419245	NM_001197037.1	PPDPF	119.51	144.03	123.01	91.54	98.35	86.3	94.51	97.26	94.58
421973	BGI_novel_T003048,NM_001031094.1,XM_015284974.1,XM_015284975.1,XM_015284977.1	UBXN2A	13.14	12.49	12.77	14.53	16.75	16.15	14.83	14.1	14.36
770984	BGI_novel_T008544,XM_015279636.1,XM_015279637.1,XM_015279638.1,XM_015279639.1,XM_015279640.1,XM_015279641.1,XM_015279642.1,XM_015279643.1,XM_015279644.1,XM_015279645.1,XM_015279646.1,XM_015279647.1,XM_015279648.1,XM_015279649.1	ZNF618	8.75	8.31	8.51	9.25	9.2	9.02	8.73	9.43	9.47
420785	NM_001006370.1,XM_015275849.1	PDIA4	62.17	63.97	60.43	54.42	57.8	55.8	60.72	54.18	57.89
BGI_novel_G000740	BGI_novel_T012294	NA	0.44	0.38	0.47	0.75	1.16	1.12	0.55	0.79	0.8
419057	XM_015281007.1,XM_417248.5	P4HA3	24.24	26.27	21.59	17.32	17.92	18.58	19.2	19.12	17.88
424563	NM_001006536.1	CDC20	28.74	28.03	27.73	35.27	38.97	33.06	30.64	30.17	33.93
418900	XM_015278395.1,XM_015278398.1,XM_015278404.1,XM_417096.5	SERTM1	4.42	4.45	3.83	5.49	6.71	6.95	5.31	5.81	6.21
422630	XM_015276443.1,XM_420586.5	PPP1R3B	3.82	4	4.05	3.2	2.93	3.48	3.45	3.22	3.56
421519	XM_419561.5	KCNK1	8	7.85	7.43	6.86	7.05	7.02	7.22	7.2	6.45
101749275	XM_004944251.2	LOC101749275	10.55	10.68	10.5	11.67	12.22	11.32	10.78	10.54	11.38
424532	BGI_novel_T006109,BGI_novel_T006110,BGI_novel_T006111,NM_001044656.1,XM_015290810.1,XM_015290811.1,XM_015290813.1,XM_015290814.1,XM_015290815.1,XM_015290816.1	SSX2IP	1.95	2.17	2.15	2.42	2.67	2.74	2.44	1.96	2.25
418940	BGI_novel_T001200,BGI_novel_T001201,BGI_novel_T001202,BGI_novel_T001203,BGI_novel_T001204,XM_015279108.1,XM_015279116.1,XM_015279118.1,XM_015279125.1,XM_015279130.1,XM_015279136.1,XM_015279143.1,XM_015279147.1,XM_417134.4	SPATA13	3.31	3.37	3.19	3.58	3.88	3.73	3.43	3.6	3.55
422302	BGI_novel_T003337,BGI_novel_T003338,XM_015278559.1,XM_420279.4	NSDHL	13.64	13.38	13.96	15.81	18.4	16.81	14.61	13.75	15.13
421046	XM_419132.5	RNMT	7.33	7.18	7.63	7.96	8.1	8.35	8.25	7.42	7.83
373917	NM_001302800.1,XM_015287256.1	LGALS3	16.48	16.55	17.39	15.48	15.6	15.14	15.29	16.38	15.57
421049	XM_015282544.1,XM_015282545.1,XM_015282546.1,XM_015282547.1,XM_015282548.1,XM_015282549.1,XM_015282550.1,XM_015282551.1	PTPRM	1.16	1.25	1.16	0.92	0.77	0.98	1.06	0.93	0.88
423424	BGI_novel_T004706,XM_004941881.2,XM_015287757.1,XM_421333.5	BTBD7	10.36	10.21	11.01	11.7	12.48	12.86	11.74	11.23	11.41
396156	BGI_novel_T011364,NM_205230.1,XM_015280593.1	SMC2	21.03	19.27	20.39	23.81	25.61	23.08	22.97	21.2	23.86
419590	BGI_novel_T009945,BGI_novel_T009946,NM_001030895.2	TMEM57	17.17	16.83	18.39	19.62	20.24	19.43	17.62	18.62	19.19
418899	XM_004938746.2	RFXAP	9.48	9.11	9.22	10.43	11.58	10.62	10.41	9.66	11.12
423010	BGI_novel_T004075,NM_001199543.1	BAHD1	11.37	12.05	12.24	13.24	14.55	13.84	12.6	13.97	13.08
416312	XM_004944995.2	DDX46	18.43	19.18	19.1	20.65	22.85	22.13	21.12	19.77	20.74
396069	NM_205160.1	GLRX	8.7	7.94	7.99	7.05	5.91	6.36	6.05	7.17	6.87
396314	NM_001293098.1,XM_015279337.1	PRRX2	22.51	24.7	23.07	19.96	19.79	17.6	18.69	20.29	19.15
374035	BGI_novel_T008296,NM_204206.1,XM_015275133.1,XM_015275134.1,XM_015275135.1,XM_015275136.1,XM_015275137.1,XM_015275138.1,XM_015275139.1	GIT2	35.57	33.44	35.1	37.65	38.88	37.55	36.43	35.71	36.47
416278	BGI_novel_T007714,XM_015293925.1	HMGXB3	7.49	7.59	7.64	8.11	8.26	7.88	7.5	7.33	7.72
427760	BGI_novel_T008620,XM_015279736.1,XM_015279737.1,XM_015279738.1	NUP214	19.79	20.56	20.79	21.87	23.05	22.19	20.99	21.92	21.54
420487	XM_015282058.1,XM_418589.5	MASTL	2.28	2.17	2.06	2.95	2.82	2.53	2.72	2.38	2.93
422975	BGI_novel_T004096,NM_001199471.1,XM_015286189.1,XM_015286190.1,XM_015286191.1,XM_015286192.1	PRMT3	16.73	15.97	15.65	18.18	20.71	20.23	19.78	17.35	20.52
420856	XM_004939652.2,XM_004939653.2,XM_015275979.1,XM_015275980.1	HIVEP1	11.24	11.41	11.37	12.1	13.14	12.98	12.06	12.06	12.3
100859412	BGI_novel_T007795,XM_004945064.2,XM_015294040.1,XM_015294041.1	KDM3B	16.25	15.58	15.98	16.79	17.34	17.58	16.15	16.78	16.71
421053	XM_004939751.2,XM_419140.5	ARHGAP28	57.58	55.75	51.85	44.67	45.85	48.53	52.41	45.59	44.84
424384	XM_430147.4	TNFSF4	12.28	12.62	11.83	9.66	10.2	11.02	11.94	10.99	11.18
770737	XM_015299974.1	GAMT	1.19	1.28	1.16	1.37	1.37	1.44	1.22	0.89	1.49
426876	BGI_novel_T011433,NM_001012700.1,XM_015300229.1,XM_015300230.1	LARP4	15.54	15.32	16.93	17.88	19.14	18.89	17.69	17.94	17.61
771797	XM_001235027.4	FAM101A	1.39	1.66	1.48	1.17	1.19	1.12	1.37	1.21	1.36
769343	XM_015279078.1	AP3B2	1.5	1.78	1.5	1.21	1.2	1.11	1.1	1.29	1.03
395992	NM_205100.1,XM_015281303.1	CRTAP	84.28	88.88	81.59	67.16	75.32	66	74.82	70.82	73.7
428148	BGI_novel_T009474,XM_015296659.1,XM_015296660.1,XM_015296661.1	LAMA5	34.68	34.69	36.82	47.15	59.21	48.83	43.7	52.76	51.11
422440	XM_015276694.1	NAA15	23.48	22.67	24.14	25.06	26.06	26.04	25.3	24.37	25.57
423750	XM_015288522.1,XM_015288523.1,XM_421626.5	HELLS	11.53	12.38	11.56	14.81	15.96	13.71	13.9	12.61	13.61
418531	BGI_novel_T000851,BGI_novel_T000852,BGI_novel_T000853,XM_004934567.2,XM_015301042.1,XM_015301052.1,XM_015301055.1,XM_015301060.1,XM_015301067.1,XM_015301073.1,XM_015301080.1,XM_015301086.1	PRDM15	4.09	4.45	4.62	5.03	5.13	5.37	4.69	4.48	5.22
421069	BGI_novel_T002065,XM_004939769.2,XM_004939770.2,XM_419157.5	MIB1	37.11	34.9	34.32	38.79	40.21	39.34	40.73	38.74	38.52
395329	NM_001097523.1,XM_015281047.1	VIPR1	3.51	3.62	3.36	2.98	3.2	2.99	3.11	3.29	3.09
107052833	XM_015283287.1	LOC107052833	1.28	1.15	1.13	0.69	0.95	0.72	0.83	0.83	0.77
421092	NM_001031016.1	B4GALT6	3.27	3.56	3.47	3.98	4.64	4.33	3.85	3.79	4.1
419505	BGI_novel_T009760,BGI_novel_T009761,BGI_novel_T009762,BGI_novel_T009763,XM_004947524.2,XM_004947527.2,XM_015297219.1,XM_015297220.1,XM_015297221.1,XM_015297222.1,XM_015297223.1,XM_417655.5	ZBTB40	1.7	1.87	1.95	2.23	2.12	2.28	2.03	2.07	2.06
423560	NM_001031214.1	GMFB	19.83	19.46	19.09	21.01	22.28	21.04	21.73	19.76	20.7
420738	BGI_novel_T001801,XM_015281682.1,XM_015281683.1,XM_418836.5	ANLN	38.71	36.3	37.76	42.93	45.41	41.47	41.87	37.72	42.79
415475	NM_001030551.2	MESDC2	31.19	30.73	29.59	34.64	37.22	33.85	31.83	32.79	34.84
423272	NM_001199704.1	ARG2	14.4	14.23	14.94	19.7	26.7	26.62	19.52	19.34	23.27
422662	XM_420616.5	SULT1E1	5.34	5.76	4.79	4.22	3.81	3.56	4.49	3.98	3.37
374189	NM_204303.1,XM_015284595.1,XM_015284596.1	ME1	19.41	21.45	19.77	16.58	17.8	17.15	18.27	17.21	15.16
427322	BGI_novel_T011344,BGI_novel_T011345,BGI_novel_T011346,XM_015280713.1,XM_015280714.1,XM_015280715.1,XM_015280716.1,XM_424902.4	Metazoa_SRP	3.64	3.48	3.57	3.32	3.38	3.26	3.26	3.2	3.4
770436	BGI_novel_T010667,XM_004948589.2,XM_015299539.1,XM_015299540.1,XM_015299542.1	STARD3	7.57	7.92	7.59	8.7	8.66	8.2	7.43	7.96	8.48
415591	XM_413959.5	IQGAP1	31.24	30.79	29.53	27.96	28.14	28.59	30.29	28.32	28.31
418994	XM_015280590.1,XM_015280595.1,XM_015280601.1,XM_417189.5	FAM76B	5.14	5.15	5.1	5.49	5.97	5.69	5.07	5.46	5.34
770907	BGI_novel_T006563,XM_001233102.4,XM_004943459.2,XM_004943460.2,XM_004943461.2,XM_004943462.2,XM_015291506.1	RP11-385J1.3	2.77	3.04	2.29	1.57	1.6	1.89	2.37	1.91	1.75
418955	NM_001030831.1	PSPC1	21.86	19.72	21.83	25.65	27.83	24.66	22.66	25.34	27.63
770108	BGI_novel_T006885,BGI_novel_T006886,XM_001232611.4,XM_015292035.1	STARD5	6.33	5.99	5.84	5.1	5.49	5.05	5.94	5.24	5.56
100858563	BGI_novel_T008740,BGI_novel_T008741,BGI_novel_T008742,BGI_novel_T008743,BGI_novel_T008744,XM_004946026.2,XM_004946027.2,XM_004946028.2,XM_004946031.2,XM_004946032.2,XM_015279574.1	ADGRD2	12.18	11.44	10.51	13.23	14.53	14.09	13.07	12.39	14.33
419100	BGI_novel_T000065,XM_015297566.1,XM_015297600.1,XM_015297667.1	UPF2	20.26	20.79	20.51	21.67	22.73	23.23	22.88	21.39	22.38
426860	XM_003643174.3,XM_004949889.2,XM_004949890.2	TRMT1L	13.8	13.46	13.42	14.64	14.99	14.22	14.63	13.76	14.8
425064	BGI_novel_T010304,XM_015298652.1,XM_015298653.1,XM_015298654.1	ASH1L	32.28	33.63	34.14	36.6	39.02	36.63	34.55	37.92	35.36
417612	BGI_novel_T009239,XM_015295835.1,XM_015295836.1,XM_015295837.1,XM_015295838.1	AKAP10	13.36	14.35	13.84	14.92	15.41	15.6	14.41	15.07	14.9
417724	BGI_novel_T000098,XM_004934738.2,XM_015275765.1,XM_415969.5	GSAP	4.61	4.42	4.35	3.99	4.04	4.17	4.22	3.88	3.95
769286	NM_001080872.1,XM_015296420.1,XM_015296421.1	SALL4	2.01	2.23	2.27	2.74	3.27	2.81	2.28	2.44	2.65
396228	BGI_novel_T001335,NM_205291.1,XM_015280966.1,XM_015280967.1	SERPINH1	587.97	586.8	539.57	499.06	497.42	458.26	518.48	508.08	506.37
100858560	XM_003640577.3	EXOSC8	21.8	21.37	21.63	22.64	24.09	23.68	22.01	22.32	24.27
423696	BGI_novel_T004972,XM_421577.4	VPS26A	18.03	16.63	18.02	19.83	21.61	20.18	19.81	17.89	20.6
418365	NM_001006252.1	TAF13	22.87	22.46	22.6	26.66	28.21	24.94	25.62	22.52	24.32
424189	NM_001031256.2	PSMD14	47.4	48.09	46.25	50.05	52.98	53.35	50.04	47.03	53.76
419369	BGI_novel_T009625,BGI_novel_T009626,BGI_novel_T009627,XM_004947330.2,XM_015296949.1,XM_015296950.1,XM_015296951.1,XM_015296953.1,XM_015296954.1,XM_015296955.1,XM_015296956.1,XM_015296957.1,XM_417530.5	CAMTA1	3.36	3.04	3.27	4.11	4.26	3.7	3.71	3.58	3.98
415746	XM_015292423.1	GPT2	3.72	3.52	3.66	3.12	3.21	2.78	3.65	3.34	3.27
429550	XM_015273685.1,XM_015273686.1	SLC39A14	20.47	20.7	21.49	26.07	28.16	23.97	21.93	24.02	25.27
100859467	XM_015300408.1	LOC100859467	1.62	1.47	1.81	2.03	2.12	2.03	2.05	1.69	1.99
421020	NM_001127312.1,XM_015282390.1,XM_015282391.1	SOCS6	4.49	4.51	4	4.94	5.17	5.18	4.57	4.7	4.66
428168	NM_001031493.1,XM_015296417.1,XM_015296418.1	FAM210B	4.13	4.05	4.39	4.89	5.31	4.77	4.53	4.69	4.84
396188	NM_206959.1,XM_015283624.1	HSP90AB1	162.98	167.89	167.84	180.78	189.13	177.18	172.45	173.74	182.41
418882	NM_001006274.1	CKAP2	21.82	20.65	19.41	26.12	27.36	23.84	25.45	21.04	24.84
422381	BGI_novel_T003396,XM_015278635.1,XM_015278636.1	C4HXORF57	8.9	8.85	8.7	9.47	10.21	9.64	9.52	9.52	9.38
421461	BGI_novel_T002656,NM_001282608.1,XM_003640980.3,XM_015283720.1,XM_015283721.1,XM_015283722.1,XM_015283723.1,XM_015283724.1,XM_015283725.1	LTBP1	212.18	218.05	212.6	206.5	206.03	202.74	212.24	224.86	217.86
420343	NM_001030956.1,XM_015283108.1	FBXO32	12.28	12.16	11.93	11.59	11.44	11.08	10.58	11.18	10.63
771476	XM_004934868.2	LMOD1	20.14	24.79	21.6	16.75	16.53	15	17.47	18.85	18.16
420252	BGI_novel_T002240,BGI_novel_T002241,BGI_novel_T002242,XM_015282993.1,XM_015282994.1,XM_015282995.1,XM_015282996.1,XM_015282997.1,XM_015282998.1,XM_015282999.1,XM_015283000.1,XM_015283001.1,XM_015283002.1	UBR5	28.87	28.73	29.83	30.75	32.57	32.33	30.54	31.17	30.78
374025	NM_204199.1,XM_015280581.1,XM_015280582.1	SMN	36.74	35.64	32.87	40.14	44.05	41.23	41.19	37.6	41.39
421167	XM_015298721.1	IPO9	19.38	18.4	19.13	21.93	23.41	20.98	20.08	20.47	21.15
374147	NM_001001465.1,XM_015289366.1	BMPR2	12.53	12.08	12.65	13.85	13.5	14.67	14.28	14.04	14.08
416949	BGI_novel_T008344,XM_415242.5	UPB1	0.91	0.93	0.77	0.69	0.62	0.61	1.08	0.97	1.04
100857446	XM_015300268.1	ACVRL1	5.15	6.32	4.93	3.61	3.84	3.23	4.25	4.53	3.76
426038	NM_001006562.1,XM_015281023.1	ABCF2	57.76	56.21	57.81	61.35	66.65	63.65	60.4	58.79	63.58
421076	XM_004939783.2,XM_004939784.2,XM_419162.5	NPC1	21.97	20.87	22.84	24.1	25.98	25.29	23.01	22.6	22.81
395238	NM_204554.1,XM_015292544.1	WFDC1	8.11	9.17	7.27	5.43	5.75	6.16	7.89	6.26	6.5
426102	XM_015286717.1,XM_015286718.1,XM_015286719.1	PHRF1	24.02	24.84	23.85	25.56	25.91	26.64	24.71	25.1	25.86
415762	BGI_novel_T007139,XM_015292483.1	TSHZ3	6.63	6.92	6.32	7.49	7.39	7.26	7.14	7.1	7.17
424087	XM_421942.5	NOP58	53.71	53.41	57.22	61.79	65.06	60.29	63.2	55.22	62.36
427431	BGI_novel_T011044,BGI_novel_T011045,BGI_novel_T011046,XM_004937176.2,XM_004937179.2,XM_015277507.1,XM_015277508.1,XM_015277509.1,XM_015277510.1,XM_015277511.1,XM_015277512.1	RAI14	74.6	75.32	69.49	65.93	65.8	64.94	72.87	67.42	69.4
395445	NM_204706.1	BOK	15.67	17.45	12.81	9.61	8.41	10.22	11.12	12.28	12
431637	BGI_novel_T011359,BGI_novel_T011360,XM_004949514.2,XM_015280695.1,XM_015280696.1,XM_015280697.1,XM_015280698.1	KIAA1958	1.65	1.73	1.72	1.87	2.11	2.05	1.75	2.03	1.73
421647	BGI_novel_T002772,BGI_novel_T002773,BGI_novel_T002774,BGI_novel_T002775,BGI_novel_T002776,BGI_novel_T002777,BGI_novel_T002778,BGI_novel_T002779,XM_015284242.1,XM_015284243.1,XM_015284244.1,XM_015284245.1,XM_015284246.1,XM_015284247.1,XM_015284248.1	SCAF8	11.2	11.37	11.57	12.58	13.58	12.47	11.94	12.23	12.06
420358	XM_004940016.2	DSCC1	3.97	3.64	3.9	4.34	4.42	4.2	4.34	4.01	3.96
416491	XM_414797.5	PDAP1	74.85	75.38	75.24	80.37	80.77	77.4	79.96	73.66	80.5
420234	NM_001030947.1,XM_015282926.1,XM_015282927.1,XM_015282928.1,XM_015282929.1	PLEKHF2	4.02	3.97	3.84	3.31	3.55	3.03	3.14	3.39	3.12
424241	XM_004942920.2,XM_015290025.1,XM_015290026.1,XM_015290027.1,XM_015290028.1	ARHGEF1	4.21	4.2	3.81	3.34	3.56	3.52	3.47	3.39	2.99
416297	BGI_novel_T007739,BGI_novel_T007740,NM_001277745.1	FAM13B	7.51	7.07	8.24	10.23	12.08	9.85	8.27	9.63	10.27
419350	BGI_novel_T009582,BGI_novel_T009583,BGI_novel_T009584,XM_004947263.2,XM_004947264.2,XM_004947265.2,XM_015296481.1,XM_015296482.1,XM_015296483.1,XM_015296484.1,XM_015296485.1,XM_015296486.1,XM_015296487.1,XM_015296488.1	ADNP	33.83	34.08	33.21	35.58	38.26	37.33	37.35	34.88	37.21
374037	NM_204207.1	HAT1	18.26	18	18.54	21.6	22.4	19.91	20.79	19.26	21.66
769972	BGI_novel_T011273,BGI_novel_T011274,XM_004949272.2,XM_004949274.2	DCP2	6.02	5.7	5.4	6.38	6.6	6.45	6.93	5.78	6.76
417420	NM_001006209.1,XM_015279891.1	KPNA2	99.82	99.53	92.96	105.68	110.61	108.19	109.58	94.82	108.53
424991	NM_001031319.1,XM_015291663.1	PRKCI	10.95	11.33	11.48	12.14	13.04	12.37	13.3	11.14	12.48
417212	XM_004945834.2,XM_015279559.1,XM_015279560.1,XM_415496.4	GLE1	6.98	7.31	7.53	8.3	9.75	9.35	7.89	7.66	9.05
429092	XM_015291325.1,XM_426648.5	PIF1	1.05	0.89	1.08	1.51	1.44	1.25	1.29	0.9	1.26
428097	XM_425656.5	ALG8	6.71	6.88	6.74	8.07	8.41	7.42	7.67	6.7	7.85
395653	BGI_novel_T003265,NM_204848.1	HPRT1	26.62	25.14	25.17	22.33	23.43	23.58	25.34	24.18	22.2
419184	NM_001007869.1	SDC4	52.22	56.57	49.72	44.8	41.94	38.13	46.06	44.62	44.05
424670	XM_015291181.1,XM_422503.5	OMA1	3.78	4.1	3.67	3.35	3.32	3.15	3.43	3.46	3.21
420799	BGI_novel_T001832,BGI_novel_T001833,XM_015275919.1,XM_015275920.1,XM_015275921.1	BRD9	2.9	2.92	2.79	3.1	3.17	3.03	3.06	3.01	3.14
421778	XM_015284545.1,XM_015284546.1,XM_015284547.1	BEND3	5.84	5.87	5.96	6.25	6.8	6.67	6.3	5.89	6.81
100859846	XM_015292273.1,XM_015292274.1	LOC100859846	4.6	4.46	4.24	4.85	5.26	5.11	4.96	4.87	4.82
424353	BGI_novel_T005916,XM_004943123.2,XM_004943124.2	ZBTB41	11.11	10.79	10.35	11.87	13.32	12.88	11.87	11.37	12.14
770067	BGI_novel_T000784,XM_015299155.1	CYYR1	3.65	3.88	3.47	2.97	3.22	3.13	3.65	2.9	3.67
429162	BGI_novel_T006606,XM_426717.4	PPM1L	5.15	5.41	4.98	4.2	4.18	4.68	4.78	4.6	4.42
418433	NM_001305114.1,XM_015296312.1	ARL6	4.92	4.53	4.99	5.5	6.08	5.61	5.03	5.33	5.31
423595	BGI_novel_T004870,BGI_novel_T004871,BGI_novel_T004872,XM_421483.5	FAM179B	5.3	5.07	5.24	5.56	5.75	5.51	5.19	4.92	5.34
426777	XM_015297417.1,XM_015297418.1,XM_015297419.1,XM_015297420.1	DDHD2	3.47	3.85	3.49	2.89	3.16	3	2.8	3.31	3.37
BGI_novel_G000013	BGI_novel_T000048	NA	0.68	0.83	0.87	1.09	1.17	1.01	0.73	1.12	0.98
396360	BGI_novel_T007420,BGI_novel_T007421,BGI_novel_T007422,BGI_novel_T007423,NM_205395.2,XM_015293017.1,XM_015293018.1,XM_015293019.1,XM_015293020.1,XM_015293021.1,XM_015293022.1,XM_015293023.1,XM_015293024.1,XM_015293025.1,XM_015293026.1,XM_015293027.1,XM_015293028.1,XM_015293029.1,XM_015293030.1,XM_015293031.1,XM_015293032.1,XM_015293033.1,XM_015293034.1,XM_015293035.1,XM_015293036.1,XM_015293037.1,…	SLMAP	38.67	41.03	38.62	32.63	33.7	36.17	38.19	33.29	37.04
395465	NM_204718.2	CITED4	7.54	7.42	6.27	5.6	5.32	4.96	7.16	5.47	5.16
427152	BGI_novel_T011098,NM_001006576.1	DEPDC1B	2	1.87	2.02	2.16	2.2	2.31	2.26	1.77	2.22
395176	NM_001164536.1,XM_015297299.1	EBF2	3.1	3.49	2.97	2.29	2.63	2.42	2.93	2.71	2.47
378896	BGI_novel_T002167,NM_204380.2	TERF1	5.46	5.28	5.04	6.35	6.11	5.78	6.43	5.23	6.27
426472	NM_001257341.1	SCRN3	10.28	10.88	10.31	9.77	9.63	9.68	10.11	9.45	9.47
418237	BGI_novel_T000510,BGI_novel_T000511,NM_001029980.2,XM_015290518.1,XM_015290521.1,XM_015290527.1,XM_015290533.1,XM_015290542.1,XM_015290544.1	PRR5	24.31	23.28	23.7	25.65	26.96	25.43	25.04	25.25	24.7
416220	BGI_novel_T007633,NM_001012783.1,XM_015293758.1,XM_015293759.1	KIF20A	16.11	15.36	15.4	18.95	20.68	17.77	16.8	17.13	18.26
419949	BGI_novel_T010607,XM_004948523.2,XM_015299391.1,XM_015299392.1,XM_015299393.1,XM_015299394.1,XM_015299395.1,XM_015299396.1,XM_015299397.1,XM_015299398.1,XM_418070.5	TLK2	15.94	16.2	16.82	18.17	19.72	18.11	16.21	17.9	17.14
107057499	XM_015302575.1	LOC107057499	4.17	3.98	3.6	3.25	3.21	2.91	2.39	3.03	3.21
415816	BGI_novel_T007167,BGI_novel_T007168,BGI_novel_T007169,BGI_novel_T007170,BGI_novel_T007171,XM_004944268.2,XM_004944269.2,XM_004944270.2,XM_015292625.1,XM_015292626.1,XM_414178.5	KLHL36	16.28	16.1	17.23	17.91	19.17	18.57	17.92	18.83	18.58
418642	BGI_novel_T000943,XM_004938400.2,XM_015273809.1,XM_015273814.1,XM_015273826.1,XM_416840.5	ARHGAP6	4.63	4.66	3.91	3.24	3.5	2.93	3.42	3.56	3.53
418602	NM_001030803.1	SMS	12.21	11.33	12.11	13.42	14.12	13.07	12.93	11.8	13.71
423558	XM_015287925.1,XM_421449.5	WDHD1	2.81	2.47	2.76	3.51	3.41	3.09	3.11	2.69	3.1
416550	XM_015294453.1,XM_414851.5	SLC9A3R2	2.58	2.43	2.07	1.68	1.82	1.55	1.86	1.85	1.7
BGI_novel_G000090	BGI_novel_T003768	NA	4.29	4.51	4.75	3.75	3.95	4.01	3.64	4.01	3.67
417600	BGI_novel_T009197,BGI_novel_T009198,XM_015295847.1,XM_015295848.1,XM_015295849.1,XM_015295850.1	PIGL	2.98	2.86	3.27	3.55	3.94	3.64	3.54	3.68	3.13
418670	BGI_novel_T000967,XM_004938451.2,XM_004938452.2,XM_004938453.2,XM_015277739.1,XM_015277741.1,XM_015277742.1,XM_416866.5	PPP2R3B	187.02	188.89	177.6	157.22	167.35	168.83	174.02	154.26	160.93
416642	XM_004945322.2,XM_004945323.1,XM_004945324.2,XM_015294584.1,XM_414940.4	ABAT	2.22	2.15	2.54	2.97	3.54	3.01	2.47	3.01	3.19
396174	XM_004937371.2	MAP1B	7.79	8.15	7.73	5.94	5.96	7.07	7.29	6.36	6.05
395889	NM_205032.1	IGF1R	7.08	6.87	7	7.46	8.18	8.08	8.24	7.87	7.76
425481	BGI_novel_T007738,XM_003642083.3	COL23A1	2.38	2.78	2.14	3.29	3.08	3.37	3.27	2.86	3.5
421210	BGI_novel_T002351,XM_004940104.2,XM_004940105.2,XM_015283321.1,XM_015283322.1,XM_015283323.1,XM_015283325.1,XM_015283326.1,XM_015283327.1,XM_015283328.1,XM_015283329.1,XM_015283330.1,XM_015283331.1,XM_015283332.1,XM_015283333.1,XM_015283335.1,XM_015283336.1,XM_015283337.1,XM_015283338.1	CCDC88A	17.48	17.14	17.86	18.41	19.44	19.51	18.82	18.49	19.3
424913	BGI_novel_T006485,XM_422723.5	PDCD1	2.86	2.6	2.65	2.13	2.26	2.4	2.43	2.75	3.04
426919	XM_004949415.2,XM_424528.5	TMEM161B	3.24	3.31	3.35	3.53	3.88	3.8	3.7	3.3	3.48
768784	XM_001231906.3	C1QTNF1	1.65	1.74	1.98	1.44	1.3	1.37	1.38	1.52	1.6
425527	XM_015299465.1	DUSP3	11.95	11.89	11.18	10	10.24	8.82	10.06	9.95	11.34
420790	NM_001101034.1	IGFBP3	6.69	6.84	5.96	5.55	5.29	5.13	5.12	5.07	5.55
426282	NM_001159425.1	MED6	59.09	58.53	59.65	62.37	67.32	64.86	61.82	63.62	61.42
427683	XM_004937414.2,XM_425257.5	KLHDC10	10.93	10.88	10.81	11.3	11.99	11.75	11.58	12.05	12.05
423285	BGI_novel_T004549,XM_004941720.2,XM_004941721.2	EIF2AK4	9.2	9.09	9.3	8.71	8.72	8.27	8.37	8.67	8.31
420558	BGI_novel_T001631,BGI_novel_T001632,NM_001007892.2	CDK6	14.31	14.44	15.05	15.51	16.06	16.47	16.06	15.05	15.33
768603	BGI_novel_T005278,BGI_novel_T005279,XM_001231633.4,XM_015289061.1,XM_015289062.1,XM_015289063.1	FAM53B	4.79	4.95	5.14	5.61	6.05	5.51	4.87	5.2	5.53
418542	BGI_novel_T000861,XM_015300904.1,XM_015300909.1,XM_015300914.1,XM_015300917.1,XM_015300923.1,XM_015300928.1,XM_015300931.1,XM_015300937.1	PKNOX1	13.2	13.06	12.85	14.52	16.01	14.53	14.61	14.32	14.66
427100	XM_424693.5	TMCO1	57.24	58.99	57.86	63.51	66.75	61.84	59.29	65.8	65.79
374259	BGI_novel_T011985,NM_001001733.2,NM_001305679.1	CACNB4	1.57	1.46	1.64	1.09	1.05	1.33	1.42	1.25	0.92
395154	NM_204493.1,XM_015293987.1	DPYSL3	101.63	109.42	104.98	89.4	96.9	88.3	93.44	97.18	91.43
419407	XM_004947398.2,XM_004947399.2,XM_417569.3	MMP23B	10.58	11.29	9.62	8.8	8.19	7.72	9.05	7.93	8.37
425021	BGI_novel_T006620,BGI_novel_T006621,BGI_novel_T006622,BGI_novel_T006623,BGI_novel_T006624,BGI_novel_T006625,BGI_novel_T006626,XM_004943545.2,XM_004943548.2,XM_015291787.1,XM_015291788.1,XM_422824.5	C9H3ORF55	14.8	14.39	14.74	13.43	13.39	14.08	13.7	13.97	14.18
418487	BGI_novel_T000788,BGI_novel_T000789,XM_004938375.2,XM_004938376.2,XM_015299566.1,XM_015299571.1,XM_015299588.1	MAP3K7CL	19.93	21.44	17.56	14.31	15.32	15.4	17.37	15.42	14.31
374055	BGI_novel_T002583,BGI_novel_T002584,BGI_novel_T002585,BGI_novel_T002586,BGI_novel_T002587,BGI_novel_T002588,NM_204219.3,XM_015283585.1,XM_015283586.1,XM_015283587.1,XM_015283588.1	TRAF5	3.45	3.31	3.61	3.89	3.83	3.76	3.79	3.66	3.69
424858	NM_001277440.1,NM_001277441.1,NM_001277442.1,XM_015276926.1,XM_015276927.1,XM_015276928.1	CEP19	3.35	3.35	2.92	2.71	2.4	2.52	2.6	3.41	3.45
396274	NM_205332.5,XM_015279119.1,XM_015279120.1,XM_015279121.1,XM_015279122.1	CTCF	20.86	20.38	20.6	22.97	25.43	23.05	21.1	23.62	23.52
427515	NM_001277629.1	CALML4	19.5	20.55	19.29	16.54	17.55	14.81	16.01	17.32	15.62
421810	XM_419834.4	CASP8AP2	4.23	4.09	4.06	4.44	4.32	4.36	4.36	4.23	4.36
417709	BGI_novel_T000123,NM_001199539.1,XM_015275717.1,XM_015275718.1,XM_015275719.1,XM_015275720.1,XM_015275721.1,XM_015275722.1	PUS7	14.77	14.47	15.24	15.98	17.31	16.45	16.27	15.57	16.37
426430	NM_001006567.1,XM_015288997.1	OAT	62.75	62.88	62.1	56.3	59.05	53.53	59.88	56.6	57.11
426196	BGI_novel_T003886,NM_001272017.1,XM_015285653.1,XM_015285654.1,XM_015285655.1	FAM114A1	18.47	18.96	17.37	16.09	16.61	15.56	17.16	16.6	15.56
419420	BGI_novel_T009678,XM_004947413.2,XM_004947414.2,XM_004947415.2,XM_004947416.2,XM_015297115.1,XM_015297116.1,XM_417581.5	ACAP3	9.46	9.77	9.25	8.01	7.66	8.73	8.62	7.9	7.79
772213	XM_015279816.1,XM_015279817.1,XM_015279818.1	PHF19	3.71	4.14	3.98	3.45	3.31	3.04	3.25	3.14	3.39
415654	NM_001276313.1,XM_015279124.1	CENPT	8.88	8.79	9.24	10.75	11.14	9.83	10.09	9.73	10.55
424471	BGI_novel_T006049,BGI_novel_T006050,NM_001031273.1,XM_015290613.1,XM_015290614.1,XM_015290615.1,XM_015290616.1	SASS6	7.59	6.6	7.53	8.98	9.53	8.44	8.62	7.54	8.34
428233	BGI_novel_T010067,NM_001290480.1,XM_015298006.1,XM_015298007.1,XM_015298008.1,XM_015298009.1,XM_015298010.1,XM_015298011.1,XM_425792.5	C2CD2L	8.24	8.12	8.33	8.62	9.2	8.95	8.5	8.26	8.74
378908	BGI_novel_T002302,BGI_novel_T002303,BGI_novel_T002304,NM_204391.1,XM_015283077.1,XM_015283078.1,XM_015283079.1,XM_015283080.1	SLA	5.52	6.14	4.59	3.72	1.96	1.95	4.46	3.43	2.73
427952	BGI_novel_T000644,BGI_novel_T000645,NM_001031485.1	WDR3	13.93	13.31	13.72	15.02	17.11	16.17	14.54	15.19	15.35
395936	NM_205062.1	LRPAP1	44.74	45.99	43.38	39.75	42.08	39.94	42.92	38.56	40.92
417164	BGI_novel_T008638,NM_001030684.1	GTF3C5	5.12	5.03	5.47	5.81	6.09	5.73	5.58	5.68	5.47
424604	XM_422441.5	TMEM69	13.58	13.89	14.05	14.68	15.95	15.49	15.19	13.59	14.72
416208	XM_015293838.1,XM_414534.5	STC2	38.48	37.58	37.75	48.14	49.47	42.23	44.77	43.22	50.66
424352	XM_003641670.3,XM_015290380.1	CRB1	2.08	1.9	2.02	2.48	2.72	2.31	2.15	2.14	2.24
421169	NM_001305140.1	TUBA3E	81.42	82.64	87.57	95.11	99.98	91.75	92.32	85.66	101.48
100859902	XM_003641786.3	WWTR1	80.33	82.74	83.3	71.31	77.54	74.16	77.56	75.67	73.83
425593	XM_004945154.2,XM_004945155.2,XM_015294361.1,XM_015294363.1	SLC29A4	3.03	3.24	2.93	2.6	2.75	2.68	2.58	2.75	2.96
426500	BGI_novel_T012353,BGI_novel_T012354,BGI_novel_T012355,BGI_novel_T012356,XM_004950584.2,XM_430405.5	BLOC1S3	27.18	27.13	28.36	24.56	25.95	23.99	24.16	27.79	27.6
416726	NM_001199402.1	DTD1	20	19.8	18.93	21.27	21.18	20.66	21.51	20.84	22.34
425347	XM_015300414.1	LOC425347	1.24	1.26	1.47	0.98	1.08	0.97	0.89	1.1	0.99
420167	BGI_novel_T002142,BGI_novel_T002143,BGI_novel_T002144,NM_001030940.1,XM_015282742.1,XM_015282743.1,XM_015282744.1	SGK3	8.32	8.69	7.52	6.41	7	6.68	7.18	6.76	6.26
395924	BGI_novel_T007614,BGI_novel_T007615,BGI_novel_T007616,BGI_novel_T007617,NM_205053.1,XM_015293671.1,XM_015293672.1,XM_015293673.1,XM_015293674.1	CSNK1A1	204.25	210.95	202.43	187.63	195.87	184.14	186.61	200.93	184.85
421914	XM_004940497.2,XM_419931.5	PXDN	38	39.16	37.3	32.03	35.36	34.2	36.91	33.5	33.14
424054	XM_015289490.1	PGAP1	5.48	4.97	5.49	5.95	6.3	6.02	6.08	5.91	6.02
421578	XM_015284327.1,XM_419616.5	AGPAT4	4.42	4.58	4.52	4.91	5.54	5.23	5.62	5.24	5.45
769358	XM_015278655.1	RAB33A	26.86	27.04	29.5	30.69	32.18	31.5	27.54	28.79	30.1
416402	NM_001007833.2	NUBP2	18.37	19.01	19.79	21.6	25.18	23.19	20.77	19.52	22.93
770392	XM_001232838.4,XM_015286686.1	LOC770392	33.1	34.88	27.44	21.08	21.97	24.32	26.46	27.23	23.41
418540	BGI_novel_T000860,XM_416749.5	WDR4	8.61	8.4	8.18	9.71	10.66	9.4	9.16	9.99	9.64
420056	BGI_novel_T010746,NM_001030933.1,XM_015299708.1	SPPL2B	11.48	11.2	11.02	12.61	12.39	13.74	12.2	12.66	12.83
101749175	XM_004946688.2	LOC101749175	3.39	2.79	3.45	4.21	3.91	4.35	3.46	3.64	3.6
424185	NM_001193638.1	IFIH1	1.63	1.66	1.67	1.52	1.58	1.47	1.76	1.32	1.63
396548	BGI_novel_T005416,BGI_novel_T005417,BGI_novel_T005418,BGI_novel_T005419,BGI_novel_T005420,BGI_novel_T005421,BGI_novel_T005422,NM_205534.2,XM_015289143.1,XM_015289144.1,XM_015289145.1,XM_015289146.1,XM_015289147.1,XM_015289148.1,XM_015289149.1,XM_015289150.1,XM_015289151.1,XM_015289152.1,XM_015289153.1,XM_015289154.1,XM_015289155.1	COL6A3	154.89	178.97	146.26	121.33	125.12	120.02	138.19	129.2	116.47
421096	BGI_novel_T002083,XM_015282602.1,XM_015282603.1,XM_015282604.1,XM_015282605.1,XM_015282606.1,XM_419180.5	RNF138	2.51	2.64	2.72	2.92	3.01	2.84	2.85	2.57	3.06
416513	NM_001030634.1	DRG2	22.13	22.31	22.69	24.89	26.28	23.95	23.65	23.75	24.85
423706	BGI_novel_T004988,BGI_novel_T004989,BGI_novel_T004990,BGI_novel_T004991,BGI_novel_T004992,BGI_novel_T004993,BGI_novel_T004994,BGI_novel_T004995,BGI_novel_T004996,BGI_novel_T004997,BGI_novel_T004998,BGI_novel_T004999,BGI_novel_T005000,XM_004942029.2,XM_015288222.1,XM_015288223.1,XM_015288224.1,XM_015288225.1,XM_015288226.1,XM_421585.5	OIT3	24.71	25.34	24.53	20.23	22.02	22.9	21.95	22.02	21.6
423345	XM_004941779.2	ALDH6A1	3.74	3.82	3.65	3.23	3.52	3.25	3.81	3.69	3.63
418275	NM_001080862.2,XM_015293345.1	NCAPD2	11.55	11.19	10.77	13.01	14.07	12.45	11.89	11.57	12.18
BGI_novel_G001353	BGI_novel_T013781	NA	10.21	11.15	10.82	12.52	13.47	12.01	11.35	10.89	10.92
415950	XM_015293486.1	BTG3	4.51	4.76	4.59	3.97	4.3	3.86	4.49	4.32	4.41
416161	XM_414493.5	CCNG1	61.6	60.84	64.61	74.12	86.14	74.23	69.58	74.23	76.95
BGI_novel_G000295	BGI_novel_T011515	NA	0.72	0.78	0.69	1.05	1.56	1.29	0.66	1.15	1
426341	XM_015293615.1,XM_015293619.1,XM_015293623.1,XM_015293626.1,XM_015293627.1,XM_424000.5	FBXO40	1.04	1.02	1.01	1.15	1.36	1.26	1.17	1.08	1.3
421854	BGI_novel_T002946,BGI_novel_T002947,XM_015284727.1,XM_015284728.1,XM_015284729.1,XM_015284730.1	PHIP	7.8	7.43	8.23	8.64	8.77	9.08	9.03	8.24	8.57
416968	XM_004934378.2,XM_415261.5	SPPL3	17.5	18.01	17.46	19.19	21.02	19.51	18.54	19.4	18.88
395186	NM_204515.1	IL17RD	15.52	15.42	14.57	18.29	22.66	19.67	18.95	19.32	19.9
428797	BGI_novel_T003953,BGI_novel_T003954,BGI_novel_T003955,BGI_novel_T003956,BGI_novel_T003957,XM_015285866.1	SORCS2	3.99	3.77	4.07	4.41	4.24	4.35	4.11	4.37	4.17
107056419	XM_015301466.1	LOC107056419	3.35	3.69	3.34	3.87	4.24	4.06	3.68	3.43	3.82
417391	XM_004946156.2,XM_415646.5	TOM1L1	3.35	3.66	3.71	3.1	2.59	2.46	3.1	2.35	2.23
426230	BGI_novel_T004509,BGI_novel_T004510,BGI_novel_T004511,BGI_novel_T004512,BGI_novel_T004513,BGI_novel_T004514,XM_015287571.1,XM_015287572.1,XM_015287573.1,XM_015287574.1,XM_015287575.1,XM_015287576.1,XM_015287577.1,XM_015287578.1,XM_015287579.1	PCNX	17.79	17.12	17.21	18.4	19.92	19.44	18.71	18.24	18.14
420436	BGI_novel_T001468,XM_004939136.2,XM_015281234.1,XM_015281235.1,XM_015281236.1,XM_418541.5	GALNT11	6.4	6.59	6.17	6.93	7.63	7.28	7.13	7.04	7.35
396402	NM_205430.2,XM_015295857.1	EPHA3	17.14	16.56	16.35	18.1	20.3	20.15	19.33	18.47	18.06
419570	BGI_novel_T009922,NM_001006309.3,XM_015297543.1,XM_015297544.1,XM_015297545.1,XM_015297546.1	HNRNPR	59.1	59.46	56.74	62.67	64.37	61.6	60.21	59.8	60.68
426392	BGI_novel_T001270,BGI_novel_T001271,BGI_novel_T001272,XM_015280802.1	TMEM126A	6.29	6.16	6.42	6.91	7.29	6.73	6.58	6.69	6.47
424393	BGI_novel_T005943,BGI_novel_T005944,BGI_novel_T005945,BGI_novel_T005946,BGI_novel_T005947,BGI_novel_T005948,XM_015290427.1,XM_015290428.1,XM_015290429.1,XM_015290430.1,XM_015290431.1,XM_015290432.1,XM_015290433.1	PRRC2C	69.45	72.91	74.2	77.41	79.11	81.87	73.18	77.34	75.57
100858951	XM_004945862.2,XM_015279572.1	LOC100858951	1.41	1.33	1.43	1.63	1.94	1.71	1.4	1.34	1.95
374135	NM_204274.1	CTGF	105.62	122.19	101.36	78.91	86.74	86.08	96.58	87.26	95.09
107056355	BGI_novel_T011840,XM_015301388.1	LOC107056355	0.87	0.63	0.62	1.24	1.33	1	1.3	0.56	1.07
415927	BGI_novel_T007326,NM_001030586.1,XM_015292819.1,XM_015292820.1	TRAIP	3.73	3.29	3.66	5.08	4.92	4.18	3.83	4.08	4.62
424090	BGI_novel_T005542,BGI_novel_T005543,BGI_novel_T005544,BGI_novel_T005545,XM_004942633.2,XM_015289502.1,XM_015289503.1,XM_421946.5	CARF	2.77	2.78	2.74	3.1	3.17	2.91	2.97	2.92	3.21
776271	XM_004947728.2,XM_015297752.1	LOC776271	6.13	6.05	6.41	4.97	4.77	3.5	4.14	5.44	4.11
421295	BGI_novel_T002443,BGI_novel_T002444,BGI_novel_T002445,NM_001006396.1	WDR43	34.43	34.03	32.06	36.75	39.02	36.71	37.68	36.55	38.56
772072	BGI_novel_T009254,BGI_novel_T009255,BGI_novel_T009256,XM_001235260.4	CTD-2510F5.6	5.12	5.1	5.05	6.18	6.58	5.63	5.65	5.78	6.06
107051323	XM_015274944.1	LOC107051323	16.19	16.88	16.79	14.19	14.41	11.91	13.37	16.05	16.38
415645	NM_001034814.2	CETP	0.78	0.64	0.95	1.13	1.24	1.11	0.92	0.82	0.99
396191	BGI_novel_T006487,BGI_novel_T006488,NM_205256.2,XM_015291382.1	TFRC	33.21	32.08	35.35	38.05	42.06	38.49	37.25	36.76	37.04
395198	NM_204526.1	CASQ2	99.97	107.61	99.37	81.06	87.24	92.01	83.46	91.22	82.23
776856	NM_001199537.1,XM_015302683.1	AKAP8L	22.25	23.05	22.15	23.73	25.53	25.12	20.84	23.79	25.05
422434	XM_015285372.1,XM_015285373.1,XM_420402.5	SH3RF1	14.96	15.21	14.91	15.89	16.75	15.87	15.98	16.58	16.82
417170	BGI_novel_T008634,XM_004945912.2,XM_015279754.1,XM_415453.5	SETX	8.39	8.39	8.15	8.65	8.95	9.12	9.13	8.84	9.06
422331	BGI_novel_T003348,BGI_novel_T003349,BGI_novel_T003350,XM_004940797.2,XM_015278592.1,XM_015278593.1,XM_015278594.1,XM_420305.5	ATRX	20.14	19.75	20.63	21.08	21.23	21.64	22.02	19.75	21.33
418478	BGI_novel_T000782,NM_001007858.1,XM_015299140.1,XM_015299146.1	GABPA	29.92	29.56	29.33	30.41	31.57	31.08	31.16	30.58	30.51
100858920	XM_015298773.1,XM_015298774.1	SYPL2	45.47	45.64	47.38	41.78	43.75	40.64	39.04	43.7	42.11
416577	XM_004945270.2,XM_414878.4	GGA2	4.04	4.14	3.79	4.82	5.25	4.53	3.49	3.35	4.25
415431	BGI_novel_T006856,BGI_novel_T006857,NM_001038497.2	SLC24A5	2.89	3.08	3.25	3.42	3.76	3.71	4.03	3.82	3.67
427218	BGI_novel_T011153,XM_015277665.1,XM_424806.5	TNPO1	17.54	17.39	17.94	19.05	21.27	20.01	21.09	18.02	20.46
420338	NM_001030955.1	RNF139	21.27	21.51	22.71	23.83	26.59	25.33	24.44	23.37	23.63
417187	BGI_novel_T008612,BGI_novel_T008613,BGI_novel_T008614,BGI_novel_T008615,BGI_novel_T008616,BGI_novel_T008617,XM_004945873.2,XM_015279720.1,XM_015279721.1,XM_015279722.1,XM_015279723.1,XM_015279724.1,XM_015279725.1,XM_015279726.1,XM_015279727.1,XM_015279728.1,XM_015279729.1,XM_015279730.1,XM_015279731.1,XM_015279732.1	FNBP1	29.15	30.59	30.4	32.95	37.07	34.52	29.54	32.21	32.55
421975	NM_001006419.1,XM_015284978.1	LOC421975	4.96	4.93	4.56	5.58	6.22	5.53	5.06	4.91	5.21
425184	XM_422971.5	FAM195A	7.47	8.39	8.59	10.04	11.07	9.59	8.91	10.1	9.98
419346	BGI_novel_T009580,BGI_novel_T009581,XM_004947255.2,XM_004947256.2,XM_004947259.2,XM_015296517.1,XM_417509.4	NFATC2	2.88	2.89	2.85	3.2	3.35	3.05	2.96	3.46	3.36
416665	BGI_novel_T008022,BGI_novel_T008023,BGI_novel_T008024,BGI_novel_T008025,BGI_novel_T008026,XM_004945379.2,XM_015294629.1,XM_015294630.1,XM_015294631.1,XM_015294632.1,XM_015294633.1	SLX4	4.66	4.43	4.75	5.17	4.96	5.34	5.05	5.2	5.17
421036	XM_004939724.2,XM_419121.5	AFG3L2	22.11	21.91	22.12	23.98	25.82	23.74	22.98	22	23.45
415954	XM_414298.5	ASPN	26.83	30.95	32.42	22.08	23.77	24.23	24.46	25.32	25.17
415771	XM_015292479.1,XM_015292480.1,XM_414133.5	RHPN2	0.93	1.09	1.03	1.18	1.23	1.19	1.36	1.01	1.14
424803	BGI_novel_T006422,BGI_novel_T006423,BGI_novel_T006424,BGI_novel_T006425,BGI_novel_T006426,BGI_novel_T006427,BGI_novel_T006428,BGI_novel_T006429,BGI_novel_T006430,XM_015277006.1,XM_015277007.1,XM_015277009.1,XM_015277010.1,XM_015277011.1,XM_015277012.1,XM_015277013.1,XM_015277014.1,XM_015277015.1,XM_015277016.1,XM_015277017.1,XM_015277018.1,XM_015277020.1,XM_015277021.1,XM_015277022.1,XM_015277023…	DOCK10	5.55	5.24	5.07	4.59	4.81	4.73	4.96	4.69	4.69
420731	BGI_novel_T001799,XM_418830.5	EPDR1	13.28	12.98	13.4	14.24	16.01	15.77	15.8	14.97	15.78
396494	NM_205497.2,XM_015281328.1,XM_015281329.1,XM_015281330.1	EGFR	11.89	10.91	11.43	12.75	12.88	12.31	12.28	13.21	12.63
768968	NM_001302191.1,XM_015277368.1	ENHO	76.38	81.82	75.02	65.37	68.64	58.51	61.09	68.74	64.52
421260	XM_419330.5	KIF16B	8.34	7.83	7.72	7.18	7.33	7.16	8.18	7.25	7.17
417898	NM_001012810.1	UBE2N	36.31	35.67	34.31	38.77	43.08	40.13	38.68	38.41	41
423442	NM_001008473.1,XM_015287456.1,XM_015287457.1	GSKIP	2.69	2.59	2.48	2.86	3.15	3.27	2.74	2.8	2.61
396223	NM_205286.1	LMNB1	19.73	18.32	20.52	23.55	24	21.69	22.24	18.72	23.03
420437	BGI_novel_T001469,BGI_novel_T001470,BGI_novel_T001471,BGI_novel_T001472,BGI_novel_T001473,BGI_novel_T001474,BGI_novel_T001475,BGI_novel_T001476,BGI_novel_T001477,BGI_novel_T001478,BGI_novel_T001479,BGI_novel_T001480,BGI_novel_T001481,BGI_novel_T001482,BGI_novel_T001483,BGI_novel_T001484,BGI_novel_T001485,BGI_novel_T001486,BGI_novel_T001487,XM_004939143.2,XM_015281218.1,XM_015281219.1,XM_015281220…	MLL3	11.49	12.09	12.86	13.45	14.59	14.18	12.73	13.55	13.06
423162	BGI_novel_T004353,BGI_novel_T004354,BGI_novel_T004355,BGI_novel_T004356,BGI_novel_T004357,BGI_novel_T004358,BGI_novel_T004359,XM_003641383.3,XM_004941549.2,XM_015287209.1	PRR5L	6.86	6.99	7.24	7.49	8.11	8.11	7.36	7.36	8.44
396270	BGI_novel_T004306,NM_205330.1,XM_015286759.1,XM_015286760.1	INCENP	9.64	10.17	9.55	12.14	13.07	11.04	10.42	10.92	11.64
420116	NM_001030938.1,XM_015300051.1	DDX49	17.1	16.39	17.64	18.83	19.21	18.23	17.06	16.48	18.73
416478	BGI_novel_T007857,BGI_novel_T007858,XM_003642113.3	AP5Z1	10.04	10.5	9.73	11.19	11.76	10.96	10.35	10.65	10.44
418917	NM_001159698.1,XM_015277924.1	HSPH1	8.23	7.95	8.03	9.98	11.02	9.19	10.02	8.17	10.11
423375	BGI_novel_T004665,NM_001031206.1,XM_015287398.1	TMED8	9.47	9.24	10.43	11.13	12.53	11.6	11.05	10.43	11
101751423	BGI_novel_T012935,BGI_novel_T012936,XM_015273628.1,XM_015273629.1	LOC101751423	9.04	6.59	7.87	13.3	10.73	11.24	7.63	11.26	11.12
100859164	BGI_novel_T009186,XM_015296100.1	ANKRD13B	3.7	4.55	3.9	3.09	3.17	2.89	2.97	3.3	3.19
395227	BGI_novel_T003682,BGI_novel_T003683,BGI_novel_T003684,NM_204545.1	SULT1B1	22.5	23.6	20.48	18.15	16.69	13.55	17.37	18.27	16.97
416575	NM_001030639.1	PLK1	28.41	26.51	27.13	33.57	35.92	30.64	29.63	27.97	31.79
416856	BGI_novel_T008244,XM_004945565.2,XM_415148.5	BCL7A	8.58	8.26	8.15	8.97	9.71	9.16	9.66	8.4	9.8
415730	NM_001005839.1	BRD7	39.92	41.76	39.78	44.02	47	43.84	41.35	41.08	41.43
424108	BGI_novel_T005556,XM_001232771.4,XM_004942662.2,XM_004942663.2,XM_004942664.2,XM_004942665.2,XM_004942666.2,XM_004942667.2,XM_015289529.1,XM_015289530.1,XM_421962.5	ABI2	21.53	21.12	22.24	23.29	23.13	24.51	23.43	23.29	23.73
107055723	XM_015300852.1	LOC107055723	16.86	15.97	15.65	17.36	17.78	17.57	16.7	16.46	17.83
418075	XM_003640409.3	APPL2	17.67	19.2	18.01	15.5	16.81	15.46	16.81	15.69	16.5
423656	NM_001199533.1	NRBF2	11.42	11.39	11.5	12.25	13	12.12	11.83	10.76	11.57
423401	BGI_novel_T004679,XM_015287734.1,XM_421311.5	TTC8	55.74	56.93	53.33	50.14	51.28	47.49	52.24	48.33	48.78
771330	BGI_novel_T009472,XM_015296662.1,XM_015296663.1,XM_015296664.1,XM_015296665.1,XM_015296667.1	LSM14B	24.75	24.01	23.82	25.36	27.06	26.6	25.92	25.52	26.95
418724	XM_416922.4	TGFBRAP1	6.56	6.41	6.61	6.85	7.16	7.37	7.05	6.38	6.8
374115	BGI_novel_T004127,NM_001001463.2,XM_015286330.1,XM_015286331.1,XM_015286333.1,XM_015286334.1,XM_015286335.1,XM_015286336.1	ARNTL	7.55	7.96	7.8	8.33	9.12	8.71	7.68	8.21	7.72
428544	XM_003640895.3	GPR75	0.95	1.08	1.09	1.36	1.4	1.2	1.24	1.3	1.28
417959	NM_001007853.1	DDX47	11.29	11.19	11.16	12.57	13.07	11.87	12.38	11.82	12.67
418514	BGI_novel_T000837,BGI_novel_T000838,BGI_novel_T000839,NM_001008677.2,XM_015299470.1,XM_015299476.1,XM_015299481.1	CHAF1B	8.22	7.49	7.98	9.15	10.08	8.96	9.02	8.32	8.92
420714	BGI_novel_T001759,BGI_novel_T001760,BGI_novel_T001761,BGI_novel_T001762,BGI_novel_T001763,BGI_novel_T001764,BGI_novel_T001765,BGI_novel_T001766,BGI_novel_T001767,BGI_novel_T001768,XM_004939468.2,XM_004939470.2,XM_004939471.2,XM_004939474.2,XM_004939475.2,XM_004939478.2,XM_004939479.2,XM_015281729.1,XM_015281730.1,XM_015281731.1,XM_015281732.1,XM_418813.4	TRAK1	50.1	51.7	49.55	43.69	46.41	47.3	47.31	44.5	45.92
107055117	XM_015298495.1,XM_015298496.1,XM_015298497.1,XM_015298498.1,XM_015298499.1	ZBTB7B	1.71	1.55	1.7	1.4	1.36	1.14	1.18	1.61	1.35
419474	NM_001277905.1	MINOS1	119.81	117.27	124.04	127.52	132.12	128.32	134.1	125.11	139.97
424336	XM_015290342.1,XM_015290343.1,XM_015290344.1,XM_015290345.1,XM_015290346.1,XM_015290348.1,XM_015290349.1,XM_015290350.1	NTNG1	5.54	5.47	5.26	5.94	6.68	6.21	6.07	6.41	6.65
418948	XM_015279226.1,XM_015279233.1	SKA3	8.38	7.89	8.15	10.13	10.4	8.97	8.94	7.97	8.62
421226	NM_001012870.1	BUB1	10.41	10.83	10.05	12.21	12.96	11.47	11.36	10.57	11.7
427134	XM_424727.5	UBE2R2L	6.61	7.06	6.5	7.46	8.11	7.54	6.76	7.07	7.49
419415	NM_001030872.2,XM_015296868.1,XM_015296869.1,XM_015296870.1,XM_015296871.1	AURKAIP1	44.22	46.49	45.82	49.36	50.42	47.84	43.74	42.61	48.77
421135	BGI_novel_T002117,NM_001031023.1	UBXN2B	3.03	2.67	2.71	2.41	2.08	2.28	2.88	2.36	2.7
421599	NM_001199414.1,XM_015286155.1,XM_015286156.1	QSER1	12.55	13.7	13.51	14.55	15.36	14.66	13.98	14.42	14.52
423350	XM_015287674.1	VRTN	1.24	1.39	1.25	1.55	1.45	1.6	1.29	1.45	1.32
772125	XM_003642728.3,XM_004935003.2,XM_004935004.2	AMPD1	14.25	17.85	16.53	10.21	12.86	11.22	8.63	14.1	8.03
423555	XM_421446.5	DLGAP5	13.88	12.99	12.64	15.46	15.35	14.34	14.23	13.31	14.85
771297	BGI_novel_T010601,BGI_novel_T010602,XM_015299410.1	SCN4A	2.6	2.61	2.76	2.04	2.4	2.25	1.92	2.43	1.91
395170	NM_204505.1	RGS9BP	1.78	1.71	1.65	1.86	1.98	1.88	1.8	1.92	2.15
420425	XM_004939121.2,XM_004939122.2,XM_418530.5	CSRNP1	9.94	10.26	9.31	8.43	8.72	8.92	8.47	8.65	8.46
416044	NM_001006140.2	CCDC174	11.31	12.23	12.31	13.12	13.49	13.06	12.01	11.9	13.39
419526	NM_001012839.1	KCTD9	16.14	16.15	16.1	16.97	18.26	18.59	18.01	16.6	17.55
420317	BGI_novel_T002305,BGI_novel_T002306,BGI_novel_T002307,XM_001231271.4,XM_004940056.2,XM_418427.5	KHDRBS3	25.68	25.47	27.48	29.97	33.85	30.23	26.8	29.41	29.47
BGI_novel_G000501	BGI_novel_T011789	NA	4.28	4.72	4.3	5.14	5.28	4.89	4.79	4.65	4.67
415586	NM_001256948.1	MFAP1	33.4	36.19	34.8	38.67	39.47	37.36	34.05	35.38	37.96
423233	BGI_novel_T004467,BGI_novel_T004468,NM_001004405.2,XM_015287074.1,XM_015287075.1,XM_015287076.1	CAPN3	5.15	5.53	5.76	4.32	4.43	4.91	5.02	4.46	3.92
420058	BGI_novel_T010748,XM_004948660.2,XM_004948661.2,XM_004948662.2,XM_004948664.2,XM_015299797.1,XM_015299798.1,XM_418179.5	RANBP3	31.33	30.75	31.05	33.04	36.67	35.06	32.59	32.12	33.69
420694	BGI_novel_T001740,BGI_novel_T001741,BGI_novel_T001742,BGI_novel_T001743,XM_015281749.1,XM_015281750.1	TOPBP1	7.66	7.27	7.88	8.67	8.45	8.18	7.85	7.81	8.46
416791	BGI_novel_T008159,XM_015275672.1,XM_015275673.1,XM_015275675.1,XM_415085.5	GOLGA3	10.28	10.48	10.49	10.88	10.98	11.45	10.8	10.64	10.5
BGI_novel_G000180	BGI_novel_T008092	NA	0.97	1.07	1.15	1.34	1.45	1.25	1.36	1.32	1.7
421871	BGI_novel_T002971,BGI_novel_T002972,BGI_novel_T002973,BGI_novel_T002974,XM_015284798.1,XM_015284799.1,XM_015284800.1,XM_015284801.1,XM_015284802.1,XM_015284803.1,XM_015284804.1	FAM135A	17.48	16.14	17.98	18.99	20.72	20.02	19.6	18.89	19.42
427238	BGI_novel_T011201,BGI_novel_T011202,NM_001031421.1,XM_015280096.1	HAUS6	6.61	6.34	6.01	7.93	8.11	7.03	7.5	6.76	7.23
422917	BGI_novel_T003994,NM_001012891.1,XM_015285909.1	KDM3A	27.91	27.34	27.33	29.33	32.02	30.16	30.05	29.7	31.4
776358	BGI_novel_T001817,XM_001235487.4,XM_004939605.2,XM_015281609.1,XM_015281610.1	VOPP1	8.08	8.6	7.6	6.73	7.21	6.62	7.22	7.12	6.88
416467	NM_001006160.2	NUDT1	14.67	14.22	14.61	16.81	19.06	16.52	16.52	15.9	16.29
374102	NM_001001462.1,XM_015282910.1	SDC2	84.55	91	75.89	68.47	67.65	67.51	77.6	68.14	69.31
107050373	BGI_novel_T013186,XM_015274147.1	LOC107050373	0.57	0.61	0.89	1.19	1.25	1	1.12	0.68	0.74
423983	NM_001006509.1,XM_015289161.1,XM_015289162.1	ASNSD1	12.27	12.53	13.16	14.63	15.15	13.68	13.48	12.68	13.33
100858897	BGI_novel_T012366,XM_015302509.1	TCEA3	2.97	3.03	3.84	2.28	2.2	2.29	2.33	3.29	1.99
395347	NM_204636.2,XM_015296820.1	MXRA8	65.08	66.25	67.13	75.1	87.06	77.09	68.97	75.08	74.96
100858397	BGI_novel_T007063,BGI_novel_T007064,BGI_novel_T007065,BGI_novel_T007066,BGI_novel_T007067,NM_001277133.1,XM_015279106.1,XM_015279107.1,XM_015279109.1,XM_015279110.1,XM_015279111.1,XM_015279112.1,XM_015279113.1,XM_015279114.1,XM_015279115.1	CNOT1	46.98	47.27	45.57	48.55	50.24	51.19	47.47	49.81	49.08
107050945	XM_015274619.1	LOC107050945	15.58	15.86	14.18	17.74	17.34	16.85	17.04	15.98	17.74
422142	NM_001006427.2,XM_015278212.1,XM_015278213.1,XM_015278215.1,XM_015278216.1,XM_015278217.1,XM_015278218.1	ENOX2	16.72	16.8	16.45	18.69	19.35	17.6	17.63	17.93	18.54
415681	BGI_novel_T007072,NM_001012775.1,XM_015279137.1	COG4	30.38	29.22	29.58	31	32.63	31.89	29.7	32.09	32.07
769405	BGI_novel_T006848,NM_001292086.1,XM_004943793.2	LEO1	5.5	5.57	5.72	6.5	6.41	5.93	5.82	6.06	6.21
395266	NM_204578.2	CPZ	13.29	13.99	11.39	10.07	10.23	9.12	11.29	10.56	11.31
395687	NM_204874.1	LSAMP	14.15	16.28	14.68	12.23	13.03	11.66	12.66	13.73	12.14
BGI_novel_G000301	BGI_novel_T011521	NA	3.35	3.59	3.5	3.75	3.99	3.8	3.38	3.82	3.94
426361	NM_001031374.1	H2AFZ	60.13	55.43	59.12	70.46	81.49	68.77	67.22	66.93	74.42
426922	XM_015297436.1,XM_015297437.1	RNF122	47.01	48.06	40.79	36.09	37.71	36.9	39.61	36.24	41.41
429474	BGI_novel_T010384,NM_001031576.2	MICAL1	19.42	19.93	24.29	29.49	37.76	29.98	23.11	28.63	29.08
426047	BGI_novel_T010775,BGI_novel_T010776,BGI_novel_T010777,BGI_novel_T010778,BGI_novel_T010779,XM_015299723.1,XM_015299724.1,XM_423726.5	SAFB	21.44	23.59	22.22	24.68	25.33	24.55	22.47	23.52	24.06
427354	XM_004949103.2,XM_424931.5	TTC39B	2.01	2.05	2.05	2.13	2.28	2.3	2.47	1.84	2.34
418910	NM_001012827.2,XM_015277841.1,XM_015277851.1,XM_015277859.1,XM_015277867.1,XM_015277870.1	PDS5B	20.16	20.49	21.01	22.43	24.22	22.28	22.02	21.56	22.15
422028	XM_420036.5	PINX1	8.09	7.87	7.7	8.51	9.34	8.75	8.63	8.12	8.67
427175	XM_004937316.2,XM_424762.5	RP11-296A16.1	8.98	8.34	8.19	10.77	12.1	9.94	9.22	10.08	10.05
374120	BGI_novel_T000517,NM_001001464.1,XM_015289929.1,XM_015289937.1,XM_015289940.1,XM_015289942.1,XM_015289947.1,XM_015289951.1,XM_015289959.1	PPARA	3.54	3.56	3.82	3.33	3.14	3.29	3.1	2.96	3.14
416889	XM_004945612.2	FICD	5.94	5.66	6.3	4.66	5.22	5.2	5.79	5.82	5.6
417387	BGI_novel_T008895,BGI_novel_T008896,BGI_novel_T008897,BGI_novel_T008898,XM_015295354.1,XM_015295355.1,XM_015295356.1,XM_015295357.1,XM_015295358.1,XM_015295359.1,XM_015295360.1,XM_015295361.1,XM_015295363.1,XM_015295364.1,XM_015295365.1,XM_015295366.1,XM_015295367.1	MBTD1	5.94	5.48	5.96	6.31	6.42	6.38	5.86	6.03	6.07
424903	XM_004943333.2,XM_422714.5	HRASLS	7.47	7.48	6.67	6.33	5.28	5.49	5.22	5.71	5.24
395630	NM_204828.1,XM_015278187.1	RLIM	31.73	30.77	32.37	33.19	34.97	34.21	34.45	31.52	33.79
429810	BGI_novel_T009939,BGI_novel_T009940,XM_015297714.1,XM_015297715.1	RCC1	19.39	18.27	17.92	22.27	24.1	20.74	19.81	21.33	21.69
418686	XM_004938473.2,XM_015277770.1,XM_015277771.1,XM_416882.5	UBE3A	19.69	20.35	20.54	21.13	22.4	21.92	21.75	19.92	21.08
420873	NM_001198731.1	NRN1	0.92	1.09	1.21	0.75	0.8	0.66	0.81	0.71	0.47
415715	XM_003641916.3,XM_004944170.2,XM_015292366.1	SLC12A4	29.15	28.35	28.15	30.25	31.82	30.2	30.42	27.89	30.28
424907	BGI_novel_T006474,NM_001098608.1,XM_015291403.1	OSTN	2.23	1.91	1.39	0.83	0.87	1.07	1.32	1	1.16
430948	BGI_novel_T002678,BGI_novel_T002679,NM_001010843.1,XM_015284118.1,XM_015284119.1,XM_015284120.1,XM_015284121.1	LGALS8	14.34	14.58	14.3	12.97	13.89	13.05	15.09	13.67	13.72
423633	NM_001199520.1,XM_015288006.1,XM_015288007.1	BMS1	23.09	23.94	22.81	25.43	26.65	24.76	24.89	23.27	25.11
419559	NM_001198655.2	EDN2	4.25	4.67	4.69	3.96	4.08	3.81	4.64	4.43	4.29
419262	BGI_novel_T009507,XM_004947130.2,XM_004947133.2,XM_015296601.1,XM_417435.5	RTEL1	2.29	2.14	2.35	2.65	2.79	2.49	2.61	2.04	2.56
776031	NM_001277699.1	ANGPTL2	30.29	32.02	32.42	26.74	29.35	27.89	29.88	27.49	25.95
374044	NM_204212.1	HK2	26.01	27.28	26.76	33.82	39.31	31.68	29.58	31.65	34.03
395600	NM_204810.1	LECT1	17.35	18.24	15.87	14.91	14.17	13.16	15.11	16.68	13.71
396086	BGI_novel_T004080,NM_205173.1,XM_015286146.1,XM_015286147.1	RAD51	6.78	6.36	6.58	7.76	8.99	7.69	7.07	7.36	8.2
421455	BGI_novel_T002648,BGI_novel_T002649,XM_015283774.1,XM_015283775.1,XM_015283776.1,XM_015283777.1,XM_015283778.1	TJAP1	4.5	4.52	4.86	5.17	5.13	4.98	4.5	5.45	5.18
417923	NM_001006235.1,XM_015284619.1,XM_015284625.1,XM_015284631.1,XM_015284637.1,XM_015284646.1,XM_015284657.1,XM_015284666.1	TMPO	35.22	34.15	35.29	37.01	40.83	40.46	38.64	37.13	40.85
107051044	XM_015274738.1	LOC107051044	5.98	6.05	6.55	8.81	9.13	7.23	7.68	7.08	6.26
395772	BGI_novel_T011482,NM_204932.1	KRT7	2.24	2.19	2.08	1.51	1.87	1.82	1.89	2.11	1.91
396252	NM_205314.1,XM_015288063.1,XM_015288064.1	CDK1	70.53	67.38	69.63	77.62	87.76	78.43	74.38	67.69	80.56
419893	XM_015299006.1,XM_418019.5	DEF6	2.07	2.15	1.75	1.59	1.53	1.38	1.63	1.5	1.46
395994	NM_205102.1	GFRA1	3	3.35	3.05	2.41	2.06	2.68	2.72	2.39	2.46
770363	NM_001198990.2,NM_001198992.1	BSG	257.69	259.29	253.6	230.2	245.25	223.23	236.58	241.21	240.18
427334	XM_004949518.2,XM_015280726.1,XM_424913.5	SUSD1	2.21	2.29	2.09	2.37	2.48	2.46	2.14	2.03	2.27
424451	BGI_novel_T006018,NM_001012596.1,XM_015290307.1,XM_015290308.1	FAM129A	1.4	1.6	1.65	1.3	1.26	1.26	1.62	1.44	0.96
416677	BGI_novel_T000034,NM_001030646.1,XM_015282417.1,XM_015282467.1,XM_015282528.1,XM_015282586.1,XM_015282649.1,XM_015282685.1,XM_015282728.1,XM_015282769.1,XM_015282829.1	NRF1	5.55	5.77	5.29	5.98	6.44	6.25	6.06	5.97	5.84
769612	XM_001232899.4,XM_015278094.1	SLC1A4	15.03	14.35	15.76	13.81	13.32	13.06	14.48	14.47	14.26
421790	BGI_novel_T002904,BGI_novel_T002905,NM_001305211.1	ASCC3	6.95	6.71	6.76	6.33	6.58	6.37	6.6	6.56	6.43
424850	BGI_novel_T006372,XM_422661.5	ILKAP	25.26	25.71	25.68	27.12	29.68	28.02	24.94	24.72	27.37
428173	XM_015296996.1,XM_425731.5	DNAJC11	14.74	14.36	14.15	15.15	16.12	15.52	15.41	14.99	14.78
BGI_novel_G000816	BGI_novel_T012496	NA	15.62	17.91	16.71	20.11	21.4	18.99	14.48	19.44	22.65
420904	XM_015282197.1	PHLPP1	13.62	13.29	12.78	14.76	16.14	14.61	13.51	14.61	15.27
421423	BGI_novel_T002636,XM_419477.4	KCNK17	2.1	2.41	1.46	1.06	0.88	0.99	1.31	1.16	0.91
422859	XM_420805.5	MAN2B2	8.14	8.34	8.16	7.8	7.57	7.16	7.27	8.12	7.34
422978	XM_015286249.1,XM_015286250.1	E2F8	4.25	4.46	3.96	4.87	5.12	4.7	4.28	4.44	5.03
420673	NM_001278145.1	ABHD5	4.32	4.28	3.9	4.78	5.09	4.64	5.05	4.51	4.88
101752158	XM_015272634.1	LOC101752158	6.45	7.25	6.4	5.85	5.07	5.38	5.88	5.72	5.67
424309	XM_422154.5	EPC2	6.91	6.94	6.55	7.23	7.51	7.28	7.97	7.26	7.15
416813	XM_415104.5	DHX37	10.33	9.95	9.55	10.94	11.62	10.83	10.72	11.18	10.95
428956	XM_004942125.2,XM_015288442.1,XM_426512.5	ZNF488	1.63	1.68	1.5	1.36	1.21	1.4	1.56	1.29	1.35
417430	BGI_novel_T008936,NM_001012804.1,XM_004946229.2	PRKCA	22.63	22.69	23.37	25.13	26.22	24.16	24.32	24.41	25.68
772215	BGI_novel_T010706,BGI_novel_T010707,XM_001234117.4	FAM134C	10.13	9.4	9.84	11.12	11.62	10.57	10.8	9.62	10.89
422660	BGI_novel_T003681,XM_004941193.2,XM_004941194.2,XM_015276390.1,XM_015276391.1	UGT2A1	3.18	3.3	3.2	2.75	1.95	2.46	2.82	2.43	2.28
417169	XM_015279755.1,XM_415452.5	TTF1	4.45	4.2	4	4.84	5.21	4.71	4.36	4.85	4.75
423479	NM_001006488.1,XM_015287478.1,XM_015287479.1	EIF5	157.73	146.23	154.96	169.25	192.1	177.56	172.4	169.74	180.74
417939	NM_001030752.1,XM_015284830.1	WDR91	9.71	10.5	10.66	11.34	11.99	11.38	10.48	11.46	11.25
770416	XM_001232159.4,XM_015279606.1	SAPCD2	5.23	5.23	5.84	6.09	6.35	6.17	5.89	5.57	6.02
100857751	XM_003640692.3	LOC100857751	1.93	1.71	1.79	1.31	1.54	1.53	1.84	1.68	1.59
423871	BGI_novel_T005193,NM_001031234.1,XM_015288641.1,XM_015288642.1,XM_015288643.1,XM_015288644.1,XM_015288645.1	NT5C2	21.72	22.32	20.63	19.64	20.02	19.25	18.3	19.08	19.18
417829	NM_001199559.1	GNS	21.98	22.44	21.23	20.18	20.82	20.41	21.86	20.04	20.68
423265	BGI_novel_T004533,NM_001006476.2,XM_015287323.1	SRSF5A	99.4	99.91	96.56	106.03	112.9	105.17	102.18	105.4	109.9
420511	XM_418613.5	PLXDC2	11.04	11.7	10.57	9.34	9.46	10.14	10.76	9.81	9.79
422370	BGI_novel_T003383,NM_001012887.2	NKRF	10.32	10.7	11.15	12.08	13.54	12.17	11.71	12.04	12.16
107055919	XM_015300999.1	LOC107055919	1.7	1.82	1.7	2.66	2.57	2.05	2.21	1.9	2.52
107051086	BGI_novel_T013541,BGI_novel_T013542,BGI_novel_T013543,BGI_novel_T013544,BGI_novel_T013545,BGI_novel_T013546,XM_015274764.1	LOC107051086	12.69	12.4	12.2	13.74	15.24	13.77	13.5	12.84	13.74
417555	BGI_novel_T009139,BGI_novel_T009140,BGI_novel_T009141,BGI_novel_T009142,NM_001006220.2,XM_015295741.1,XM_015295742.1,XM_015295743.1,XM_015295744.1,XM_015295745.1	MYO1C	95.69	103.52	92.34	82.9	83.58	87.24	89.85	90.49	85.26
416079	XM_414416.5	PSMD6	47.93	50.22	47.94	51.79	55.98	53.5	50.86	53.25	55.8
418805	BGI_novel_T001091,BGI_novel_T001092,BGI_novel_T001093,XM_015277336.1,XM_015277345.1,XM_015277350.1,XM_416999.5	RNF219	8.09	8.09	7.85	8.46	8.55	8.26	8.5	7.31	8.26
424055	NM_001012915.1,XM_015289400.1,XM_015289401.1,XM_015289402.1,XM_015289403.1,XM_015289404.1,XM_015289405.1,XM_015289406.1,XM_015289407.1	ANKRD44	16.9	17.4	14.45	13.29	12.92	12.76	14.86	13.18	13.68
374066	NM_204225.1	DCXR	23.04	21.48	21.65	19.8	20.22	20.5	20.75	18.53	21.59
416719	BGI_novel_T002495,BGI_novel_T002496,NM_001277518.1,XM_015283466.1,XM_015283467.1,XM_015283468.1,XM_015283469.1,XM_015283470.1	MGME1	6.23	5.95	6.6	7.26	7.74	6.94	6.74	6.42	6.86
420462	BGI_novel_T001513,XM_418564.4	PITRM1	15.02	14.76	15.04	16.33	17.52	15.98	17.01	14.59	16.13
423320	NM_001004406.1,XM_015287368.1,XM_015287369.1	CFL2	180.4	189.29	180.22	160.83	159.17	173.29	171.9	163.26	166.14
419019	XM_003640570.3,XM_015280299.1	ME3	12.36	12.31	12.71	10.2	11.68	10.76	11.84	12.1	11.48
422027	XM_004935891.2,XM_004935892.2,XM_015285180.1,XM_015285181.1,XM_015285182.1,XM_420035.5	MSRA	2.99	2.97	2.65	3.28	3.55	3.28	3.5	3.52	3.53
423793	BGI_novel_T005104,BGI_novel_T005105,XM_015288402.1,XM_015288403.1,XM_015288404.1,XM_015288405.1,XM_015288406.1,XM_015288407.1	LOC423793	3.62	3.35	3.18	3.93	4.2	3.82	3.62	3.52	3.83
422642	XM_420597.5	SDAD1	13.14	13.29	12.39	14.11	14.65	13.87	13.43	13.16	13.72
408252	NM_001001316.1,XM_015281052.1,XM_015281053.1	CTDSPL	14.77	15.91	15.44	12.69	14.1	13.7	15.03	13.62	13.28
770209	NM_001145042.1	C5H11ORF96	3.33	4.17	3.95	3.04	2.63	2.3	2.31	2.26	2.62
100859120	BGI_novel_T004781,XM_015287938.1	AHNAK2	4.73	4.75	4.7	6.45	7.26	5.58	5.53	5.97	5.7
396000	BGI_novel_T005461,NM_205107.1,XM_015289126.1	COL6A1	315.92	348.65	282.17	253.68	240.11	246.78	260.35	262.8	241.38
770561	NM_001079499.1	ARCN1	73.12	73.32	72.89	77.03	81.12	76.53	72.43	76.72	77.04
101751844	BGI_novel_T001354,BGI_novel_T001355,XM_015281172.1	LOC101751844	2.47	2.69	2.4	3.02	2.88	2.8	2.84	2.82	2.72
427493	XM_425065.5	KLF13	31.96	34.64	31.05	27.84	28.38	29.28	31.16	28.13	27.63
423103	BGI_novel_T004242,NM_001199634.1,XM_015286617.1,XM_015286618.1	CHID1	4.85	5.4	5.59	4.42	3.91	4.49	4.71	4.92	5.02
BGI_novel_G000226	BGI_novel_T009859	NA	0.91	0.82	0.95	1.08	1.1	1.28	0.98	1.11	0.93
423654	NM_001199532.1,XM_015288099.1	REEP3	14.65	14.43	15.26	16.09	16.79	15.7	16.64	15.47	15.56
416006	BGI_novel_T007419,NM_001012781.1	DENND6A	7.66	7.31	7.34	7.87	7.98	8.33	7.65	7.22	7.79
419403	NM_001030870.2,XM_015296860.1,XM_015296861.1,XM_015296862.1	NADK	21.86	21.42	21.4	19.94	20.67	19.12	21.17	19.42	21.36
425068	NM_001031327.2,XM_015298614.1,XM_015298615.1	RIT1	23.8	24.41	24.31	26.4	28.05	25.68	25.56	25.31	26.39
768942	XM_001232111.4	LONP1	26.39	24.97	26.09	29.24	31.53	28.12	26.71	26.84	27.83
417631	XM_015296123.1,XM_415876.4	GDPD1	6.03	5.71	5.84	6.41	7.49	7.31	6.47	6.1	6.42
424105	BGI_novel_T005552,NM_001100288.1	ICOS	3.92	4	3.79	3.05	2.35	3.29	3.63	4.05	2.97
427277	XM_424860.5	RGMB	2.47	2.54	2.55	2.74	2.79	2.62	2.76	2.72	2.54
420552	BGI_novel_T001622,BGI_novel_T001623,BGI_novel_T001624,BGI_novel_T001625,BGI_novel_T001626,BGI_novel_T001627,XM_015281950.1,XM_015281951.1,XM_015281952.1,XM_015281953.1,XM_015281954.1,XM_015281955.1,XM_015281956.1,XM_015281957.1	LOC420552	3.95	3.72	3.77	4.16	4.81	4.72	4.66	4.27	4.7
422654	XM_420608.4	LOC422654	1.22	0.7	1.42	1.79	2.4	2.66	1.46	1.4	1.78
427944	NM_001037839.1,XM_015293509.1	CD86	2.08	2.61	2.57	1.85	1.85	1.73	2.25	1.93	1.99
422878	XM_004936202.2,XM_420822.5	HTT	4.79	4.24	4.71	5.07	5.42	5.45	5.24	4.9	5.01
426873	BGI_novel_T011429,BGI_novel_T011430,BGI_novel_T011431,XM_004949717.2,XM_004949718.2,XM_004949719.2,XM_004949720.2,XM_015300261.1,XM_015300262.1,XM_424481.5	ATF1	43.61	42.72	43.14	45.05	47.55	45.43	43.74	47.15	45.19
419869	XM_417996.5	DDX20	12.57	11.44	12.35	13.3	13.58	13.25	12.76	12.29	13.33
395683	NM_001293090.1	MMP13	6.25	7.03	4.47	3.63	2.17	2.9	4.29	3.65	3.22
424652	BGI_novel_T006203,BGI_novel_T006204,BGI_novel_T006205,BGI_novel_T006206,BGI_novel_T006207,XM_015291201.1	GLIS1	7.45	8.24	7.59	8.67	10.17	9.75	8.46	9.29	9.29
417406	XM_004946169.2	SUZ12	8.38	8	7.99	8.58	9.27	9.01	8.62	8.08	9.03
424598	NM_001271932.1	PRDX1	282.68	267.37	279.57	325.26	349.78	303.19	316.74	292.85	330.8
423846	BGI_novel_T005168,NM_001012909.1,XM_015288632.1,XM_015288633.1	ARHGAP19	11.08	10.17	10.45	12.33	12.99	11.55	10.19	10.56	11.74
416335	BGI_novel_T007774,BGI_novel_T007775,BGI_novel_T007776,XM_015294067.1,XM_015294068.1,XM_015294069.1,XM_015294070.1,XM_015294071.1	SHROOM1	0.93	1.01	1.14	0.83	0.68	0.58	0.81	0.76	0.81
422350	BGI_novel_T003362,XM_015278603.1,XM_015278604.1,XM_420322.5	COL4A6	14.79	14.88	15.27	16.8	18.17	16.21	15	16.53	15.43
420774	BGI_novel_T001814,BGI_novel_T001815,BGI_novel_T001816,XM_015281615.1,XM_015281616.1,XM_015281617.1,XM_015281619.1,XM_015281620.1,XM_015281621.1,XM_418870.5	HECW1	4.06	4.06	4.36	3.5	3.53	3.86	3.78	3.62	3.57
421773	NM_001031077.1	OSTM1	11.88	12.42	11.97	12.76	12.6	12.96	12.74	12.49	13.51
422380	NM_001031126.2,XM_015278302.1	NRK	44.73	43.97	42.09	47.67	46.3	49.53	46.94	46.7	45.92
107048990	XM_015302302.1	LOC107048990	17.18	16.72	17.42	18.27	20.35	20.52	19.16	17.45	20.37
395853	BGI_novel_T010125,NM_205003.2	HSPA8	403.62	388.22	397.66	446.78	485.59	431.3	417.85	423.5	462.06
422067	BGI_novel_T003131,BGI_novel_T003132,BGI_novel_T003133,XM_015285241.1	C3H2ORF3	7.21	7.36	6.95	7.53	7.81	7.93	8	6.87	7.63
771055	XM_001234360.4,XM_004938515.2	C1H2ORF40	19.99	21.07	18.61	17.77	16.85	16.07	17.01	16.61	15.35
427809	BGI_novel_T008925,XM_015279908.1,XM_425380.5	SMURF2	26.19	27.93	24.1	21.79	20.16	22.59	25.16	21.84	22.3
416646	BGI_novel_T007999,BGI_novel_T008000,XM_004945344.2,XM_015294597.1	GTF3C1	6.54	6.07	6.29	6.96	6.73	6.79	6.68	6.62	7.01
422269	BGI_novel_T003295,BGI_novel_T003296,BGI_novel_T003297,BGI_novel_T003298,BGI_novel_T003299,BGI_novel_T003300,BGI_novel_T003301,BGI_novel_T003302,BGI_novel_T003303,BGI_novel_T003304,BGI_novel_T003305,BGI_novel_T003306,XM_015278498.1,XM_015278499.1,XM_015278500.1,XM_015278501.1,XM_015278502.1,XM_015278503.1,XM_015278504.1,XM_015278505.1,XM_015278506.1,XM_015278507.1	ZNF711	10.5	10.18	10.27	10.67	11.18	10.92	11.19	10.03	11.06
422901	BGI_novel_T003982,XM_015285994.1	LOC422901	2.53	2.61	2.69	3.03	3.19	2.82	2.85	2.71	3.05
419794	BGI_novel_T010202,XM_004948146.2,XM_015298305.1,XM_015298306.1,XM_015298307.1	C24H11ORF57	8.74	9.75	9.95	10.87	11.83	10.86	9.41	10.13	10.76
428712	NM_001079736.1,XM_015278314.1,XM_015278315.1,XM_015278316.1	SPRY3	4.34	5.1	3.83	3.24	3.02	3.13	3.54	3.54	3.06
769729	BGI_novel_T011496,XM_004949767.2,XM_015300604.1	LOC769729	1.19	1.16	1.62	0.65	0.84	0.82	0.87	0.98	0.88
420128	XM_418245.5	LSM4	16.06	15.58	15.05	16.99	18.62	17.19	16.11	16.2	17.19
428155	XM_004947141.2,XM_004947142.2,XM_004947143.2,XM_015296466.1,XM_425713.5	RSPO4	0.98	1.14	0.93	0.55	0.61	0.82	0.94	0.67	0.65
100859860	XM_003641349.3,XM_015287117.1	LOC100859860	4.23	4.31	4.18	3.66	4.04	3.67	4.29	3.65	4.21
432368	XM_419196.5	SNAI2	62.09	61.32	58.56	66.16	76.93	73.56	71.23	70.56	76.68
427790	BGI_novel_T008827,BGI_novel_T008828,BGI_novel_T008829,BGI_novel_T008830,NM_001080715.1,XM_015295167.1,XM_015295168.1,XM_015295169.1,XM_015295170.1,XM_015295171.1,XM_015295172.1,XM_015295173.1,XM_015295175.1	MYOCD	2.11	2.22	2.11	2.37	2.78	2.57	2.6	2.02	2.55
416098	NM_001006142.1	PPP4R2	34.24	33.54	36.12	37.77	40.71	38	36.49	36.42	36.65
396309	BGI_novel_T004922,BGI_novel_T004923,BGI_novel_T004924,BGI_novel_T004925,BGI_novel_T004926,BGI_novel_T004927,BGI_novel_T004928,BGI_novel_T004929,BGI_novel_T004930,BGI_novel_T004931,BGI_novel_T004932,BGI_novel_T004933,BGI_novel_T004934,BGI_novel_T004935,BGI_novel_T004936,NM_001277097.1,XM_015288066.1,XM_015288067.1,XM_015288068.1,XM_015288069.1,XM_015288070.1,XM_015288071.1,XM_015288072.1,XM_015288…	ANK3	26.88	27.23	25.25	22.69	22.5	24.66	24.69	23.32	22.62
395631	NM_204829.1,XM_015285728.1,XM_015285730.1,XM_015285731.1,XM_015285732.1,XM_015285733.1,XM_015285734.1,XM_015285735.1	LDB2	9.71	11.43	9.3	7.56	8.15	7.77	8.7	7.62	6.97
421799	XM_015284672.1,XM_419826.5	MMS22L	1.29	1.26	1.17	1.46	1.53	1.36	1.51	1.13	1.47
101749031	XM_004940092.2,XM_015283218.1	TIGD5	1.78	1.76	1.52	2.09	2.33	1.99	1.81	1.84	1.95
100857742	BGI_novel_T002864,BGI_novel_T002865,NM_001305089.1,XM_015284462.1	MCM9	1.68	1.81	1.8	2.24	2.26	1.94	1.91	1.88	2.3
408032	BGI_novel_T002897,BGI_novel_T002898,BGI_novel_T002899,BGI_novel_T002900,BGI_novel_T002901,NM_001001299.2	BVES	33.27	31.4	35.13	36.79	42.18	41.03	36.98	38.13	39.05
BGI_novel_G000276	BGI_novel_T011148	NA	1.32	1.31	1.31	1.44	1.49	1.37	1.32	1.16	1.39
423047	NM_001008469.1	TMEM41B	17.1	17.99	17.29	18.46	18.46	18.3	19.22	16.41	18.27
422616	BGI_novel_T003641,BGI_novel_T003642,BGI_novel_T003643,BGI_novel_T003644,BGI_novel_T003645,BGI_novel_T003646,BGI_novel_T003647,BGI_novel_T003648,BGI_novel_T003649,XM_004941148.2,XM_004941151.2,XM_015276449.1,XM_015276450.1,XM_015276451.1,XM_015276452.1,XM_015276453.1,XM_015276454.1,XM_015276455.1,XM_015276456.1,XM_015276457.1,XM_015276458.1,XM_015276459.1,XM_015276460.1,XM_015276461.1,XM_015276462…	LPHN3	5.6	5.73	6.13	6.72	7.54	6.62	6.27	6.91	6.06
771679	BGI_novel_T009123,BGI_novel_T009124,XM_015296023.1	CCLI8	5.89	9.49	6.17	12.68	13.55	10.48	5.56	13.05	8.04
770488	BGI_novel_T007711,BGI_novel_T007712,XM_015293926.1,XM_015293927.1	PDGFRB	16.37	17.98	15.62	13.16	14.52	14.04	14.77	13.83	12.88
427848	NM_001278117.1	RINT1	4.91	4.8	4.95	5.1	5.32	5.11	4.74	4.76	4.91
423213	NM_001031193.1	NUSAP1	13.82	13.01	12.85	15.36	15.9	14.26	14.79	13.45	15.1
421435	BGI_novel_T002637,XM_004935386.2,XM_015283790.1,XM_015283791.1,XM_419487.4	RNF8	9.51	9.7	10.06	10.75	11.64	10.6	10.37	9.5	10.96
420771	XM_004939586.2,XM_004939587.2,XM_015281623.1,XM_418867.5	C2H7ORF25	9.45	9.37	9.22	10.17	10.95	10	9.14	9.08	9.96
418196	BGI_novel_T000458,XM_015291728.1,XM_015291736.1,XM_416426.5	ETNK1	13.7	13.55	13.54	14.54	16.62	16.35	15.62	14.57	14.65
424052	BGI_novel_T005509,NM_001006515.1,XM_015289396.1,XM_015289397.1,XM_015289398.1,XM_015289399.1	GTF3C3	3.39	3.28	3.45	3.71	3.98	3.63	3.72	3.45	3.8
427834	XM_425408.4	GSG2	4.58	5.09	4.42	5.84	6.2	5.34	4.73	4.55	5.97
415680	XM_001232347.4,XM_004944119.2,XM_015279214.1	SF3B3	40.72	39.02	40.71	47.68	51.12	43.87	43.06	44.52	44.82
422601	NM_001031142.1,XM_015276267.1	HNRNPDL	170.44	177.59	165.25	191.83	198.36	182.58	175.2	183.52	193.68
424882	XM_004943310.2,XM_422695.5	PLOD2	137.96	135.3	124.38	113.51	116.77	120.31	130.87	119.84	123.61
769366	BGI_novel_T008499,XM_015295106.1	LOC769366	3.33	3.14	3.36	3.78	4.04	3.57	3.29	3.61	4.03
107049019	BGI_novel_T005263,BGI_novel_T005264,BGI_novel_T005265,XM_015288883.1,XM_015288884.1,XM_015288885.1,XM_015288886.1,XM_015288887.1	LOC107049019	0.61	0.68	0.72	0.85	1.11	1.22	1.04	0.73	0.85
419831	BGI_novel_T010492,XM_417964.5	MFSD4	3.16	3.79	3.81	2.78	2.96	2.65	3.09	3.03	3.06
418850	BGI_novel_T001144,BGI_novel_T001145,BGI_novel_T001146,BGI_novel_T001147,XM_004938691.2,XM_015276537.1,XM_015276543.1,XM_015276545.1	ZC3H13	28.43	31.04	28.97	32.62	31.96	33.94	30.58	31.33	32.03
418829	NM_001030824.1,XM_015275479.1,XM_015275483.1	WBP4	11.5	11.68	12.03	12.25	12.88	12.53	11.51	12.12	12.01
418226	NM_001278057.1,XM_015290491.1,XM_015290498.1	TSPO	45.73	45.8	44.58	40.03	43.54	40.24	41.49	43.46	41.55
418620	BGI_novel_T000927,BGI_novel_T000928,NM_001030807.1,XM_015273137.1,XM_015273145.1,XM_015273154.1	CTPS2	1.84	1.89	1.94	1.77	1.63	1.55	1.79	1.62	1.75
395110	NM_001048051.2,NM_001281935.1,NM_001281937.1,NM_204459.2,XM_015279300.1,XM_015279301.1,XM_015279302.1	RGS3	23.56	24.01	20.1	17.42	19.06	16.72	17.29	17.67	16.8
423749	BGI_novel_T005062,BGI_novel_T005063,BGI_novel_T005064,BGI_novel_T005065,BGI_novel_T005066,BGI_novel_T005067,BGI_novel_T005068,BGI_novel_T005069,XM_015288470.1,XM_015288471.1,XM_015288472.1,XM_015288473.1,XM_015288474.1,XM_015288475.1,XM_015288476.1,XM_015288477.1,XM_015288478.1,XM_015288480.1,XM_015288481.1,XM_015288482.1,XM_015288483.1,XM_015288484.1,XM_015288485.1,XM_015288486.1,XM_015288487.1,…	SORBS1	21.46	24.36	20.26	17.89	16.91	18.22	19.29	18.02	17.29
420226	BGI_novel_T002209,XM_004939949.2,XM_015282944.1,XM_015282945.1	RNF151	16.05	16.32	15.61	17.18	19.66	19.24	17.79	17.17	18.25
374056	XM_015299984.1,XM_015299985.1	GPX4	178.41	186.13	192.36	159.13	173.89	162.4	154.11	163.77	174.47
395316	BGI_novel_T011119,NM_204611.1	CENPH	7.19	6.85	6.99	8.82	9.78	7.94	7.69	7.63	8.51
417595	BGI_novel_T009193,XM_004946651.2,XM_004946652.2,XM_015295828.1,XM_015295829.1,XM_015295830.1,XM_415840.5	SPECC1	123.23	125.01	117.33	113.23	112.25	115.03	116.72	112.43	115.62
420262	XM_418373.5	CTHRC1	16.49	17.54	16.43	14.62	15.8	14.71	15.21	15.72	15.82
419982	XM_418105.5	DHX8	10.44	10.08	9.92	10.62	10.68	10.76	11.03	10.55	10.43
101748258	XM_015291281.1	HPDL	2.82	2.96	2.76	2.6	2.68	2.57	2.73	2.69	2.41
421881	BGI_novel_T002985,XM_015284857.1,XM_015284858.1,XM_015284859.1,XM_015284860.1,XM_419898.5	ZNF451	6.89	6.51	6.92	7.26	7.88	7.47	7.78	7.13	7.28
418255	BGI_novel_T000550,BGI_novel_T000551,BGI_novel_T000552,BGI_novel_T000553,XM_004938100.2,XM_015292777.1,XM_015292784.1,XM_015292792.1,XM_015292806.1,XM_015292813.1,XM_416481.5	RIMKLB	7.03	6.86	6.52	7.43	7.3	7.28	7.45	6.78	7.59
420089	XM_015299846.1,XM_015299847.1	MLLT1	10.85	11.49	11.19	11.85	12.55	12	10.92	11.24	11.7
417405	BGI_novel_T008904,NM_001006207.2	UTP6	26.37	26.43	25.95	28.62	28.89	27.1	27.53	25.1	28.6
421992	BGI_novel_T003086,BGI_novel_T003087,BGI_novel_T003088,BGI_novel_T003089,BGI_novel_T003090,BGI_novel_T003091,BGI_novel_T003092,XM_015285228.1,XM_015285229.1,XM_015285230.1,XM_015285231.1,XM_015285232.1,XM_015285233.1,XM_015285234.1,XM_015285235.1,XM_015285236.1,XM_015285237.1,XM_015285238.1,XM_015285239.1,XM_015285240.1	DTNB	3.69	3.91	4.07	4.32	4.43	4.21	4.23	4.07	3.84
BGI_novel_G001346	BGI_novel_T013774	NA	4.92	5.45	5.46	6.33	7.11	6.06	5.97	5.82	5.18
423646	BGI_novel_T004901,BGI_novel_T004902,BGI_novel_T004903,NM_001004767.1,XM_015288089.1,XM_015288090.1,XM_015288091.1,XM_015288092.1	SIRT1	14.38	15.11	14.36	15.97	17.17	15.78	14.43	16.24	15.31
107055627	XM_015300794.1	PWP2	8.33	7.44	7.58	8.78	9.74	8.94	8.11	8.35	8.92
420578	XM_418679.4	RPA3	14.91	14.39	15.47	15.84	16.39	16.83	16.25	15.84	16.52
416621	NM_001030642.1,XM_015294229.1	CDR2	7.3	7.29	7.4	7.71	8.54	8.21	7.5	7.63	7.74
101751277	NM_001302197.1	STRA13	39.47	39.09	36.71	48.6	52.5	43.11	43.09	47.52	49.94
BGI_novel_G000082	BGI_novel_T003351	NA	3.63	3.42	3.44	3.73	4.06	3.88	3.81	3.68	3.74
107057415	BGI_novel_T012346,BGI_novel_T012347,BGI_novel_T012348,BGI_novel_T012349,XM_015302479.1,XM_015302480.1,XM_015302481.1,XM_015302482.1,XM_015302483.1,XM_015302484.1,XM_015302485.1	LOC107057415	1.38	1.71	1.17	0.92	0.89	0.67	1.13	1.64	1.02
423269	BGI_novel_T004538,BGI_novel_T004539,NM_001012585.1,XM_015287324.1,XM_015287325.1,XM_015287326.1,XM_015287327.1,XM_015287328.1,XM_015287329.1,XM_015287330.1,XM_015287331.1,XM_015287332.1,XM_015287333.1,XM_015287334.1,XM_015287335.1,XM_015287336.1	TMEM229B	7.21	7.25	7.06	7.47	8.09	7.98	7.28	7.71	7.66
396459	NM_001159315.1,XM_015284568.1,XM_015284574.1,XM_015284580.1	PVALB	3.91	3.82	2.22	1.42	1.6	1.31	2.45	1.08	1.47
BGI_novel_G000042	BGI_novel_T001314	NA	1.35	1.21	1.48	1.68	2.34	2.22	1.62	1.69	1.89
424932	XM_015291499.1	PDE6D	61.05	62.32	62.22	63.71	66.69	67.45	62.63	61.83	64.41
418681	XM_015277766.1	NIPA1	5.91	5.82	5.59	6.38	7.09	6.4	6.76	5.66	6.2
429083	BGI_novel_T006057,BGI_novel_T006058,XM_004936570.2,XM_015290739.1,XM_426639.5	DPYD	10.19	10.14	10.59	11.57	12.78	11.33	10.28	11.21	11.12
421750	BGI_novel_T002875,BGI_novel_T002876,XM_004940300.2,XM_419781.5	TUBE1	1.53	1.44	1.61	1.94	2.01	1.7	1.8	1.4	1.81
418760	BGI_novel_T001051,BGI_novel_T001052,BGI_novel_T001053,NM_001030815.2,XM_015277860.1	ANKRD10	22.55	23.49	21.04	24.98	28.96	26.81	25.39	24.06	26.18
771953	NM_001277727.1,XM_015283743.1	MRPL33	45.72	41.94	41.22	39.05	37.22	37.28	36.46	39.01	38.79
416926	BGI_novel_T008323,XM_003642212.3	DGCR2	9.42	9.46	9.22	10.67	11.75	10.25	9.47	10.51	10.25
423721	BGI_novel_T005011,NM_001277338.2,XM_015288210.1,XM_015288211.1	H2AFY2	11.08	11.82	10.55	12.63	14.03	12.7	13.04	11.53	13.52
427231	BGI_novel_T011177,BGI_novel_T011178,XM_003642992.3,XM_004949080.2,XM_015280207.1,XM_015280208.1,XM_015280209.1	KDM4C	3.18	2.99	2.98	2.81	2.66	2.83	2.73	2.83	2.66
429096	XM_004936762.2,XM_426652.5	PIK3R3	6.29	6.16	6.62	6.75	7.28	7.19	6.59	7.72	6.73
421754	BGI_novel_T002884,NM_001031076.1,XM_015284508.1,XM_015284509.1,XM_015284510.1,XM_015284511.1	GTF3C6	7.97	8.09	6.89	10.53	10.21	8.8	8.78	10.74	10.18
415725	XM_004944175.2,XM_004944176.2,XM_015292398.1,XM_414091.5	CYLD	4.62	4.9	4.98	5.24	5.51	5.21	5.21	5.14	5.44
419829	BGI_novel_T010489,BGI_novel_T010490,BGI_novel_T010491,XM_004934932.2,XM_015299083.1,XM_015299084.1,XM_015299085.1,XM_015299086.1,XM_417963.5	KLHDC8A	9.9	9.45	10.34	12.01	13.02	11.02	10.12	12.03	12.01
422766	XM_004936042.2,XM_015285504.1,XM_420719.5	SLAIN2	22.32	22.98	23.1	23.66	25.03	24.38	23.93	23.93	24.45
418278	BGI_novel_T000564,BGI_novel_T000565,BGI_novel_T000566,BGI_novel_T000567,XM_015293636.1,XM_015293639.1,XM_015293647.1,XM_015293654.1,XM_015293657.1,XM_015293661.1,XM_015293665.1	CHD4	64.23	65.43	66.26	69.39	75.8	70.99	65.6	69.15	68.79
428371	BGI_novel_T002205,XM_425931.5	FAM92A1	16.37	17.17	15.85	14.57	15.43	14.63	15.21	15.87	15.19
373938	BGI_novel_T008674,NM_204142.1	VAV2	28.74	28.15	30.32	37.85	46.15	35.76	33.48	37.39	37.87
425103	XM_422895.5	FAM83D	8.69	7.86	8.29	9.32	10.37	9.36	8.99	7.98	9.68
421279	BGI_novel_T002453,NM_001012872.2,XM_015278047.1,XM_015278048.1,XM_015278049.1,XM_015278050.1,XM_015278051.1	PELI1	11.65	11.41	11.27	12.32	13.67	12.61	13.28	11.41	12.56
421373	NM_001031048.1	DTL	3.73	4.11	3.56	4.98	4.92	4.28	3.85	4.35	4.44
418491	BGI_novel_T000790,BGI_novel_T000791,BGI_novel_T000792,BGI_novel_T000793,BGI_novel_T000794,BGI_novel_T000795,XM_004938381.2,XM_004938382.2,XM_015299657.1,XM_015299661.1,XM_015299665.1,XM_015299674.1,XM_015299682.1,XM_015299699.1,XM_416699.4	TIAM1	8.87	9.06	8.13	9.62	9.82	9.57	9.28	9.82	9.95
423714	BGI_novel_T005005,NM_001007946.2,XM_015288207.1,XM_015288208.1,XM_015288209.1	SGPL1	25.17	25.37	25.02	25.87	27.23	27.37	27.53	28.15	29.36
100858758	BGI_novel_T007484,NM_001257267.1,XM_015292922.1,XM_015292923.1,XM_015292924.1,XM_015292925.1,XM_015292926.1	QRICH1	32.9	32.61	32.89	33.59	35.09	35.39	33.41	35.18	34.39
415986	NM_001277877.1	NINJ1	16.55	16.35	17.65	17.99	19.48	19.33	17.94	16.78	17.98
772263	BGI_novel_T008404,BGI_novel_T008405,BGI_novel_T008406,XM_015275360.1,XM_015275361.1,XM_015275362.1,XM_015275363.1	SCARF2	10.45	12.43	9.42	7.57	8.18	6.69	8.2	8.98	7.96
374091	NM_001198710.2	P4HB	263.26	255.77	257.97	230.67	249.34	230.54	247.24	238.64	236.44
420523	BGI_novel_T001594,BGI_novel_T001595,BGI_novel_T001596,BGI_novel_T001597,BGI_novel_T001598,BGI_novel_T001599,BGI_novel_T001600,BGI_novel_T001601,BGI_novel_T001602,BGI_novel_T001603,XM_001235155.4,XM_015281998.1	CUBN	6.49	6.48	7.1	7.4	7.42	7.92	7.33	6.89	7.01
395167	BGI_novel_T001251,BGI_novel_T001252,BGI_novel_T001253,BGI_novel_T001254,BGI_novel_T001255,NM_001111323.1,XM_015279827.1,XM_015279835.1,XM_015279842.1,XM_015279849.1,XM_015279853.1,XM_015279861.1,XM_015279865.1	FAT3	4.79	4.84	5.68	5.89	6.72	6.54	6.25	6.1	6.41
427327	XM_424907.5	RASA1	27.94	27.31	28.86	31.1	35.35	31.7	30.35	28.76	32.33
427092	BGI_novel_T002685,XM_015284409.1,XM_424685.5	GGPS1	11.94	10.71	12.49	13.51	13.72	13.31	12.67	11.87	13.25
416769	NM_001006180.1	AL158801.1	158.3	148.74	165.45	171.46	178.87	175.14	173.79	156.59	178.54
101751273	BGI_novel_T006709,BGI_novel_T006710,BGI_novel_T006711,XM_015278964.1	FAM219B	9.02	9.52	9.08	8.41	8.51	7.7	8.15	8.76	8.91
426582	BGI_novel_T008281,XM_015275539.1,XM_015275540.1,XM_015275541.1,XM_015275542.1,XM_015275543.1,XM_015275544.1	HECTD4	8.08	7.78	9.02	9.38	10.04	10.6	9.45	9.7	9.61
427481	NM_001142862.2	OAZ2	43.12	43.73	42.87	45.36	50.25	49.14	46.27	43.5	47.52
769924	XM_001233236.4	GNA12	11.93	11.46	12.19	12.44	13.04	12.9	12.17	11.63	12
417118	XM_415401.5	STOM	25.25	25.65	24.97	23.78	24.26	22.64	25.02	22.53	22.88
423088	NM_001199595.1	PHLDA2	74.6	82.35	71.49	65.21	66.37	63.66	62.09	66.51	67.41
427953	BGI_novel_T000663,BGI_novel_T000664,BGI_novel_T000665,XM_004938180.2,XM_015294889.1,XM_015294896.1,XM_015294902.1,XM_015294909.1,XM_425525.5	MAATS1	1.52	1.51	1.41	1.24	1.3	1.04	1.26	1.3	1.28
416598	NM_001006170.1,XM_015294217.1	FOPNL	10.13	8.87	9.31	11.28	11.23	10.42	9.94	10.06	10.98
421986	XM_003641050.3	PPM1G	33.68	35.25	31.94	36.92	39.93	37.38	34.6	35.11	36.51
395229	BGI_novel_T007760,NM_204547.1,XM_015293995.1,XM_015293996.1,XM_015293997.1,XM_015293998.1,XM_015293999.1,XM_015294000.1,XM_015294001.1,XM_015294003.1,XM_015294004.1,XM_015294005.1,XM_015294006.1,XM_015294007.1	TCF7	1.84	2.21	2.31	2.58	2.88	3.21	2.48	2.62	2.46
430480	BGI_novel_T010503,BGI_novel_T010504,XM_015299066.1,XM_015299067.1,XM_015299068.1,XM_015299069.1,XM_428036.5	IKBKE	1.46	1.51	1.48	1.24	1.34	1.07	1.4	1.32	1.03
BGI_novel_G001127	BGI_novel_T013447	NA	6.97	6.36	5.9	5.23	5.36	5.47	5.51	7.24	7.63
421450	NM_001277652.1,XM_015283713.1,XM_015283714.1,XM_015283715.1	XPO5	38.28	39.04	40.29	43.23	46.9	42.42	39.45	41.61	42.1
418870	NM_001193575.1,XM_015275674.1,XM_015275679.1,XM_015275682.1	KPNA3	17.97	17.51	17.86	19	21.85	21.23	21.68	20.46	21.58
417361	BGI_novel_T008869,NM_001012802.1,XM_015295150.1,XM_015295151.1,XM_015295152.1,XM_015295153.1,XM_015295154.1,XM_015295156.1,XM_015295157.1,XM_015295158.1,XM_015295159.1,XM_015295160.1,XM_015295161.1,XM_015295162.1	EXOC7	33.7	31.62	31.78	34.41	34.59	34.94	32.15	31.94	33.71
378916	NM_204398.1,XM_015298680.1	LHFPL5	1.16	1.58	1.29	0.88	0.99	0.77	1.08	1.09	0.79
419037	NM_001282235.1	BEND7	6.7	7.27	6.95	7.51	7.72	7.49	6.7	7.05	7.19
422817	BGI_novel_T003910,BGI_novel_T003911,XM_015285699.1,XM_420763.5	GPR125	10.02	9.94	9.91	10.62	11.41	10.57	10.2	10.63	10.1
396469	BGI_novel_T000358,NM_205477.1	MYH9	309.27	318.56	298.71	268.63	255.66	289.28	291.73	287.81	283.62
426986	BGI_novel_T012103,BGI_novel_T012104,BGI_novel_T012105,BGI_novel_T012106,BGI_novel_T012107,BGI_novel_T012108,BGI_novel_T012109,BGI_novel_T012110,BGI_novel_T012111,BGI_novel_T012112,BGI_novel_T012113,BGI_novel_T012114,BGI_novel_T012115,BGI_novel_T012116,BGI_novel_T012117,BGI_novel_T012118,XM_015301926.1,XM_015301927.1,XM_015301928.1,XM_015301930.1,XM_015301931.1,XM_015301932.1,XM_015301933.1,XM_015…	MAPK8IP3	16.9	18.06	16.99	16.17	16.09	15.89	16.8	15.47	16.43
395724	BGI_novel_T001181,NM_204902.2,XM_015277667.1,XM_015277670.1	HMGB1	110.87	115.2	108.49	121.45	130.34	120.15	118.6	110.75	122.05
396545	BGI_novel_T006584,NM_205532.1,XM_015291651.1	EIF5A2	79.24	77.72	82.52	87.73	93.95	85.88	89.41	81.56	88.86
417777	XM_015282365.1,XM_416021.5	TMEM168	11.1	10.69	11.59	12.03	12.76	12.08	12.47	11.16	12.08
422648	BGI_novel_T003666,NM_001006451.1	DCK	6.3	5.65	5.99	7.76	8.37	6.78	7.55	6.4	7.66
428222	BGI_novel_T009994,NM_001317212.1,XM_015297696.1	AGO1	11.8	11.54	12.64	12.91	13.76	14.05	13.25	13.24	13.96
100859749	BGI_novel_T011414,BGI_novel_T011415,BGI_novel_T011416,XM_015280803.1,XM_015280804.1,XM_015280805.1,XM_015280806.1,XM_015280807.1	SLC25A51	9.62	10.12	10.15	10.69	12.1	11.51	10.57	10.24	10.81
396420	NM_205439.1	ITGAV	53.44	54.53	53.21	49.51	51.44	51.9	55.57	50.5	49.72
415831	BGI_novel_T007178,NM_001030578.1,XM_015292560.1	KLHDC4	20.59	21.76	20.67	22.96	23.27	22.04	20.64	20.92	21.32
418669	BGI_novel_T000966,NM_001079724.1	SHOX	4.99	5.26	6.14	4.07	4.39	4.34	4.77	3.9	4.34
424621	XM_422457.5	STIL	1.38	1.46	1.34	1.56	1.72	1.55	1.48	1.51	1.7
395389	NM_204669.1	ALDH1A3	13.13	12.6	9.47	17.85	16.29	15.02	16.97	16.31	17.18
425204	BGI_novel_T000130,NM_001031332.1	GTSE1	7.71	6.85	7.05	9.21	9.1	7.98	8.24	7.44	8.63
395133	NM_204476.1,XM_015284007.1,XM_015284008.1	SGK1	28.45	31.58	31.17	26.01	27.72	26.48	24.02	26.46	25.14
416292	XM_004944962.2,XM_015293944.1,XM_429413.5	C10ORF10	3.05	3.61	2.32	1.91	1.62	1.62	2.21	2.12	2.15
428167	XM_015296533.1,XM_425725.5	AURKA	16.96	14.48	16.03	20.28	21.62	18.08	19.05	16.66	18.35
417550	XM_015296029.1,XM_015296030.1,XM_415798.4	LRRC75A	7.34	7.4	7.84	9.23	11.87	9.7	9.36	10.78	10.21
418663	XM_004938445.2,XM_015277733.1	ZBED1	3.31	3.39	3.34	3.49	3.69	3.52	3.42	3.28	3.53
373964	NM_001001461.1	MSTN	3.42	3.44	5.9	6.69	7.3	7.14	5.96	5.02	6.39
417111	XM_415396.5	RBM18	17.6	18.92	18.2	21.14	22.11	19.61	19.26	20.02	21.05
419649	XM_015297841.1,XM_015297842.1,XM_015297843.1,XM_015297844.1,XM_015297845.1,XM_015297846.1	PTP4A2	58.95	57.03	58.49	64.46	71.6	63.8	61.16	63.13	66.71
404536	NM_206991.1,XM_015276846.1	ADIPOQ	18.27	22.11	17.21	14.73	14.1	13.75	14.95	16.53	14.84
415527	NM_001030552.1,XM_015292092.1	CLPX	27.13	26.84	26.94	28.72	31.34	29.05	27.94	27.58	28.37
BGI_novel_G000214	BGI_novel_T009478	NA	6.94	6.99	8.16	8.42	9.23	9.43	8.11	8.54	8.15
418983	NM_001006278.1	MMP7	114.35	117	96.5	128.92	161.25	152.48	140.95	164.53	158.6
419878	BGI_novel_T010518,XM_004934998.2,XM_418005.5	PHTF1	7.41	7.14	7.26	7.77	7.86	7.5	7.75	7.52	7.68
421466	XM_015283751.1	CYP1B1	1.99	1.69	2.15	2.93	3.67	2.61	2.27	2.87	2.89
427540	NM_001172374.2	HSF4	0.93	0.8	0.91	1.22	1.1	1.02	1.13	1.4	1
417552	BGI_novel_T009138,NM_001012805.1,XM_015295738.1	C19H17ORF85	14.86	14.52	14.77	15.64	17.25	16.1	14.61	15.01	15.85
107051871	XM_015277167.1	KCTD12	5.7	5.32	5.8	7.08	7.92	6.4	5.46	7.48	5.86
424260	XM_004942954.2	SNX4	14.69	15.25	14.96	15.4	15.76	15.65	16.01	14.64	15.3
417981	BGI_novel_T000309,NM_001195557.1	CYP2D6	4.66	4.91	4.7	4.27	4.47	4.01	4.28	4.03	4.05
418342	XM_416564.5	B4GALT3	7.9	7.98	8	8.74	9.53	8.56	8.46	8.9	8.91
100857707	XM_003642960.3	MED18	11.72	11.36	12.02	12.34	12.79	12.35	11.66	11.77	12.06
424661	NM_001031288.1	DHCR24	5.84	5.44	5.55	5.98	6.63	6.5	6.51	5.68	6.75
421793	BGI_novel_T002906,BGI_novel_T002907,NM_001031079.1	USP45	10.68	10.77	10.8	10.96	11.25	11	11.28	10.58	11.15
431663	XM_003642974.3,XM_004937171.2,XM_004937172.2,XM_004937173.2,XM_015277503.1,XM_015277504.1,XM_015277505.1	NPR3	1.63	1.49	2.41	2.7	3.08	2.78	2.46	1.89	2.35
417839	BGI_novel_T000219,BGI_novel_T000220,NM_001030742.1,XM_015281677.1,XM_015281681.1,XM_015281684.1	MDM1	6.57	6.3	6.22	6.79	7.15	6.76	6.82	5.95	6.6
420383	XM_004939035.2,XM_015281156.1,XM_418488.5	FAM188B	2.54	2.44	2.52	2.98	2.96	2.65	2.42	2.45	2.79
418140	BGI_novel_T000405,BGI_novel_T000406,BGI_novel_T000407,NM_001030766.1,XM_015285706.1,XM_015285712.1,XM_015285715.1,XM_015285722.1,XM_015285723.1,XM_015285725.1,XM_015285729.1	FAM60A	19.99	19.78	21.21	21.67	22.53	21.85	21.42	21.13	22.29
417146	XM_015279787.1,XM_415428.5	SARDH	6.57	6.68	7.16	7.87	9.91	8.7	7.99	7.67	8.74
373972	BGI_novel_T005867,XM_015290214.1,XM_015290215.1,XM_015290216.1,XM_015290217.1,XM_015290219.1,XM_015290220.1,XM_015290221.1,XM_015290222.1,XM_015290223.1	PRPF40A	21.96	23.21	22.33	24.03	25.91	24.33	22.08	23.91	25.03
396070	NM_205161.1	ZBTB14	3.49	3.08	3.34	3.71	3.71	3.67	4.05	3.15	3.51
423818	BGI_novel_T005147,BGI_novel_T005148,XM_015288829.1	DUSP11	2.98	3.11	2.95	2.85	2.85	2.74	3.05	2.73	2.82
417807	BGI_novel_T000189,BGI_novel_T000190,NM_001305439.1,XM_015281327.1,XM_015281331.1	SLC38A2	21.89	21.89	24.24	25.5	31.27	30.21	25.74	24.59	26.94
417758	NM_001097646.1,XM_015280965.1,XM_015280971.1	FAM3C	24.69	25.92	24.17	21.98	22.74	23.47	25.39	22.64	22.63
395878	NM_001198601.1,XM_015287286.1,XM_015287287.1,XM_015287288.1,XM_015287289.1,XM_015287290.1,XM_015287291.1	PAPOLA	55.66	56.93	56.81	59.29	64.6	61.2	58.4	58.25	59.18
416851	NM_001030661.1	SETD1B	4.32	4.49	4.65	4.85	5.33	4.97	4.73	4.94	4.78
414745	NM_001001615.1	CDH2	96.51	96.29	93.48	100.68	112.91	110.75	105.58	104.05	110.8
424081	XM_004942610.2,XM_421936.5	CASP10	2.08	1.92	2.08	2.18	2.42	2.42	2.06	2.02	2.03
417645	NM_001030723.1	APPBP2	16.13	15.23	15.94	16.94	19.41	18.48	18.64	16.87	18.04
770922	NM_001079500.1	DGUOK	17.37	16.22	14.68	20.74	21.56	18.27	20.19	17.29	19.77
415511	BGI_novel_T006910,BGI_novel_T006911,BGI_novel_T006912,XM_015292268.1,XM_015292269.1,XM_015292270.1,XM_015292271.1,XM_015292272.1,XM_413882.4	FAM169B	3.05	3.43	3.01	2.68	2.76	2.44	2.67	2.54	2.71
424027	XM_004942501.2,XM_421882.5	SH3BP4	13.73	15.71	12.43	10.63	10.45	11.21	12.26	11.89	11.15
100858796	XM_015297707.1	LOC100858796	23.27	26.67	24.49	21.51	21.44	19.13	22.03	22.36	24.09
421635	NM_001031070.1,XM_015284071.1	ZBTB2	18.84	19.02	18.59	19.49	20.64	19.85	18.87	19.92	19.02
422620	XM_015276448.1,XM_420577.5	IGFBP7	9.54	10.56	9.78	8.21	7.31	5.22	7.05	6.78	7.48
426048	BGI_novel_T010769,BGI_novel_T010770,BGI_novel_T010771,NM_001031354.2,XM_015299714.1,XM_015299715.1	NCLN	29.52	28.27	30.27	31.8	34.75	32.18	29.74	31.75	31.56
423114	BGI_novel_T004280,NM_001012897.1	LRP5	6.63	6.6	6.59	6.95	7.55	7.09	6.4	6.95	7.1
422424	XM_420392.5	CPE	8.56	9.85	10.75	11.46	13.03	13.8	10.39	10.97	10.34
425886	XM_015292543.1	CDYL2	5.4	5.66	5.32	5.04	5.19	4.98	5.27	4.89	4.56
421318	XM_015283919.1	SDE2	22.44	23.99	23.24	26.69	29.4	25.54	24.78	24.42	26.38
BGI_novel_G001272	BGI_novel_T013677	NA	1.32	1.31	1.47	0.92	1.15	0.72	0.78	1.35	1.29
424693	BGI_novel_T006249,XM_015291121.1,XM_015291122.1	CACHD1	9.12	8.96	8.92	9.49	10.03	9.43	8.8	10.01	9.65
422293	BGI_novel_T003328,BGI_novel_T003329,BGI_novel_T003330,XM_004940743.2,XM_420272.5	LOC422293	77.55	81.55	71.52	68.28	65.33	67.39	71.37	66.72	66.31
427639	XM_004944946.2	ARSI	18.1	21.88	17.42	14.65	15.02	13.69	15.57	16.37	14.65
418946	XM_417140.5	MICU2	9.87	9.55	9.45	9.97	10.3	10.45	10.81	9.71	10.01
770134	NM_001080877.1	GNRH1	3.29	2.92	4.05	4.6	5.36	4.49	4.42	3.84	6.27
423043	BGI_novel_T004157,NM_001012895.3,XM_015286380.1,XM_015286381.1,XM_015286382.1,XM_015286383.1,XM_015286384.1	SBF2	11.06	11.1	10.85	10.42	10.78	10.42	10.8	10.95	10.8
422822	BGI_novel_T003923,BGI_novel_T003924,BGI_novel_T003925,XM_015285724.1	NCAPG	5.39	4.7	4.59	5.91	6.53	5.69	5.81	5.32	5.8
422012	BGI_novel_T003103,XM_004935873.2,XM_004935874.2,XM_004935875.2,XM_004935876.2,XM_004935877.2,XM_420019.5	EFR3B	5.58	5.82	5.7	6.35	7.94	7.39	6.04	7.32	7
374128	BGI_novel_T000338,NM_204270.2,XM_015284369.1,XM_015284373.1,XM_015284377.1	PDGFB	20.31	21.49	17.87	23.21	24.1	23.14	21.67	21.83	25.59
415491	BGI_novel_T006902,NM_001114851.1,XM_015292007.1	FANCI	3.98	3.71	3.65	4.64	4.63	4.09	4.3	3.86	4.64
424872	BGI_novel_T006360,BGI_novel_T006361,BGI_novel_T006362,XM_004936987.2,XM_015277142.1,XM_422684.5	LOC424872	2.52	2.71	2.57	2.3	2.28	1.93	2.27	2.28	2.3
420399	BGI_novel_T001423,BGI_novel_T001424,XM_004939091.2,XM_004939092.2,XM_004939093.2,XM_418505.5	SNAP47	6.92	6.87	6.49	7.19	7.78	7.43	8.14	6.79	7.55
423448	XM_421358.5	HHIPL1	3.95	4.21	3.94	3.49	3.79	3.41	3.68	4.02	3.37
419765	NM_001030911.2,XM_015297997.1	PAFAH1B2	31.4	30.96	33.14	34.53	37.11	34.47	33.91	31.78	34.16
418641	XM_004938399.2,XM_015273844.1,XM_015273849.1	MSL3	9.63	9.7	9.62	9.97	10.71	10.35	10.65	10.11	10.86
421376	BGI_novel_T002581,NM_001031050.2	NEK2	5.59	5.33	5.69	6.18	7.21	6.41	5.51	5.91	6.03
422105	XM_001232139.4	MRPL27	28.9	29.29	29.61	33.14	36.87	32.04	32.54	30.73	35.64
769421	XM_003642322.3,XM_015295253.1	LOC769421	5.68	5.82	5.65	6.25	7.51	6.94	5.85	6.53	6.75
423338	XM_421253.4	PNN	30.68	32.94	32.57	34.23	36.86	35.14	30.99	32.35	33.14
426988	NM_001006572.2	GLYR1	30.43	29.29	30.02	31.94	32.81	30.99	31.69	31.5	32.03
423192	BGI_novel_T004428,BGI_novel_T004429,BGI_novel_T004430,BGI_novel_T004431,BGI_novel_T004432,BGI_novel_T004433,XM_015287222.1,XM_015287223.1,XM_015287225.1,XM_015287226.1,XM_015287227.1,XM_015287228.1,XM_015287229.1,XM_015287230.1,XM_015287231.1,XM_015287232.1,XM_015287233.1,XM_015287234.1	ATG13	65.65	65.69	62.23	57.44	61.27	59.5	61.56	62.8	62.05
414873	NM_001001764.1,XM_015285427.1,XM_015285428.1	PDLIM3	143.05	148.07	141.4	115.37	127.9	133.69	128.11	123.45	123.01
415574	NM_001012772.1,XM_015292114.1,XM_015292115.1	CTDSPL2	15.73	15.4	15.67	16.16	17.45	16.93	16.37	17	17.01
421213	BGI_novel_T002350,NM_001199424.1,XM_015283309.1,XM_015283310.1	MTIF2	9.02	9.06	8.94	9.55	10.43	9.69	9.32	8.62	9.25
419255	BGI_novel_T009498,BGI_novel_T009499,BGI_novel_T009500,NM_001270577.1,XM_015296390.1,XM_015296391.1,XM_015296392.1	UCKL1	6.59	6.55	5.9	4.97	5.76	5.18	5.92	5.32	6.31
423217	BGI_novel_T004447,XM_004941626.2,XM_004941628.2,XM_015287139.1,XM_421141.5	RPAP1	8.55	8.36	8.88	9.01	9.19	9.14	8.56	8.91	8.63
416350	XM_004945052.2,XM_015294054.1,XM_414666.5	PPP2R2B	5.83	6.71	6.48	5.25	5.64	5.36	5.23	5.46	4.94
422414	BGI_novel_T003423,XM_004940906.2,XM_015285337.1,XM_420383.5	TMEM144	4.6	4.66	3.8	3.6	3.37	3.19	3.83	3.38	3.9
418062	NM_001004383.1,XM_015285402.1,XM_015285413.1	LARGE	5.97	5.97	6.14	6.55	7.5	6.81	6.82	6.83	6.47
418403	XM_004938272.2,XM_004938273.2,XM_015297239.1,XM_015297258.1,XM_416618.5	NXPE3	1.54	1.4	1.64	1.79	1.71	1.82	1.41	1.57	1.47
423421	BGI_novel_T004702,BGI_novel_T004703,BGI_novel_T004704,BGI_novel_T004705,NM_001012588.1,XM_015287454.1,XM_015287455.1	ITPK1	30.9	29.59	28.87	16.78	16.94	25.95	27.86	27.99	27.71
427246	BGI_novel_T011213,BGI_novel_T011214,XM_004949151.2,XM_004949153.2,XM_015280325.1,XM_015280326.1,XM_424829.5	APBA1	3.45	3.46	3.51	3.35	3.12	3.04	3.42	3.11	3.32
426563	NM_001006569.3	CENPL	3.69	3.06	3.38	3.84	4.41	4.3	3.71	3.8	3.91
417486	BGI_novel_T009095,BGI_novel_T009096,BGI_novel_T009097,BGI_novel_T009098,BGI_novel_T009099,BGI_novel_T009100,XM_015295950.1,XM_015295952.1,XM_015295953.1,XM_015295954.1,XM_015295955.1,XM_015295956.1	GTF2I	16.28	16.39	15.27	16.87	17.7	17.68	17.25	18.23	18.03
423402	BGI_novel_T004680,BGI_novel_T004681,BGI_novel_T004682,BGI_novel_T004683,XM_015287735.1,XM_015287737.1,XM_015287738.1,XM_015287739.1,XM_015287740.1,XM_015287741.1,XM_015287742.1,XM_015287743.1	FOXN3	6.97	7.31	7.5	7.88	7.97	7.66	7.89	7.42	7.77
395337	NM_204628.1,XM_015281283.1	IL6	0.93	1.23	0.84	0.38	0.7	0.32	0.53	0.56	0.51
396490	NM_205494.1,XM_015297970.1	TAGLN	306.77	376.72	405.04	252.51	278.26	268.47	281.66	301.31	335.91
396048	NM_205143.1	NCALD	193.54	202.28	184.54	164.38	168.95	180.25	175.74	184.54	174.56
772264	BGI_novel_T009294,BGI_novel_T009295,NM_001113741.1	SRSF1	112.56	115.91	115.49	127.76	134.91	121.03	118.28	119.9	125.42
416410	BGI_novel_T008048,XM_015294701.1,XM_414725.5	XPO6	23.65	24.24	24.88	26.57	29.73	26.8	24.83	26.77	27.74
BGI_novel_G000191	BGI_novel_T008455	NA	1	1.38	1.24	0.71	0.85	0.4	0.92	0.5	0.62
107049067	BGI_novel_T004725,BGI_novel_T004726,BGI_novel_T004727,BGI_novel_T004728,BGI_novel_T004729,BGI_novel_T004730,BGI_novel_T004731,BGI_novel_T004732,XM_015287935.1	EML1	9.51	10.61	9.48	8.46	8.59	7.34	7.79	8.17	8.85
107055350	XM_015299959.1,XM_015299960.1,XM_015299961.1	LOC107055350	1.27	1.28	1.26	1.42	1.54	1.36	1.34	1.36	1.62
107051576	XM_015275359.1	GP1BB	0.74	0.79	0.92	1.03	1.15	1.38	1.25	1.12	0.75
416416	NM_001039263.2,XM_015294144.1	RSL1D1	28.96	26.94	27.55	31.24	31.88	29.42	29.39	28.48	33.43
423746	BGI_novel_T005050,BGI_novel_T005051,XM_004942084.2,XM_004942085.2,XM_004942086.2,XM_015288334.1,XM_015288335.1,XM_015288336.1,XM_015288337.1,XM_015288339.1	USP54	2.67	2.86	3.17	3.27	3.73	3.64	3.29	3.26	3.35
107056562	XM_015301586.1,XM_015301587.1	LOC107056562	4.19	4.94	4.2	3.81	3.26	3.41	3.72	4.32	3.7
424214	BGI_novel_T005737,BGI_novel_T005738,BGI_novel_T005739,BGI_novel_T005740,BGI_novel_T005741,BGI_novel_T005742,BGI_novel_T005743,BGI_novel_T005744,BGI_novel_T005745,BGI_novel_T005746,BGI_novel_T005747,BGI_novel_T005748,BGI_novel_T005749,BGI_novel_T005750,BGI_novel_T005751,XM_004942870.2,XM_004942871.2,XM_004942874.2,XM_004942875.2,XM_015290068.1,XM_015290069.1,XM_015290071.1,XM_015290072.1,XM_015290…	LOC424214	3.32	3.4	3.3	3.73	3.46	3.65	3.22	3.35	3.73
420004	XM_418125.5	MED1	21.69	22.8	23.98	24.71	27.4	26.12	24.18	25.19	24.49
424001	BGI_novel_T005342,BGI_novel_T005343,BGI_novel_T005344,XM_004942428.2,XM_004942430.2,XM_015289316.1,XM_015289317.1,XM_015289318.1,XM_015289319.1,XM_015289320.1,XM_015289322.1,XM_015289323.1,XM_015289324.1,XM_015289325.1,XM_015289326.1,XM_015289327.1,XM_015289328.1,XM_015289329.1,XM_015289330.1,XM_015289331.1,XM_015289332.1,XM_015289333.1,XM_015289334.1,XM_015289335.1,XM_015289336.1,XM_015289337.1,…	MAP2	1.01	1.07	1.04	0.98	0.88	0.85	0.97	1.02	0.78
416451	XM_414759.5	ADAP1	2.56	2.24	2.52	2.83	2.8	2.71	2.67	2.91	2.87
768854	NM_001097532.2	ATP6V0E1	54.01	53.26	50.77	56.11	63.47	61.26	55.17	57.19	59.44
423092	BGI_novel_T004219,NM_001006470.1,XM_015286594.1,XM_015286595.1,XM_015286596.1,XM_015286597.1,XM_015286599.1,XM_015286600.1	TSSC4	19.38	19.98	18.26	20.72	22.15	21.07	20.63	18.92	21.27
421478	XM_015283745.1,XM_015283746.1	PRKD3	8.96	8.56	8.9	9.13	9.28	9.36	9.54	9.92	8.89
769855	BGI_novel_T001953,BGI_novel_T001954,BGI_novel_T001955,NM_001079746.1,XM_015282219.1,XM_015282221.1,XM_015282222.1,XM_015282223.1,XM_015282224.1	FAM105A	4.76	4.95	4.39	3.83	3.91	4.29	5.08	4.51	4.02
416623	NM_001006172.1,XM_015294230.1	METTL9	12.89	12.44	12.61	13.07	13.93	13.67	13.56	13.02	12.81
428223	BGI_novel_T009998,NM_001199194.1,XM_015297697.1,XM_015297698.1	CLSPN	3.33	3.45	3	3.9	3.69	3.66	3.78	3.93	3.59
417178	XM_415460.5	PPAPDC3	0.9	1.01	0.84	1.08	1.34	1.19	1.06	0.94	1.35
419747	XM_015298172.1,XM_417886.4	CLMP	56.02	58.74	51.19	48.14	48.07	48.66	51.27	51.26	49.06
431656	XM_004937129.2,XM_004937130.2,XM_015277476.1,XM_015277477.1,XM_429208.5	LOC431656	15.11	15.61	13.41	12.93	12.32	12.17	13.04	12.97	13.18
429208	NM_001039330.1,XM_015296940.1	DNAJC16	12.09	12.59	12.67	13.46	14.97	13.7	12.21	13.04	13.55
395717	BGI_novel_T009915,BGI_novel_T009916,BGI_novel_T009917,BGI_novel_T009918,BGI_novel_T009919,BGI_novel_T009920,BGI_novel_T009921,NM_001305166.1,XM_004947697.2,XM_004947698.2,XM_004947700.2,XM_015297520.1,XM_015297521.1,XM_015297522.1,XM_015297523.1,XM_015297524.1,XM_015297525.1,XM_417715.5	EYA3	17.19	17.15	17.21	18.4	20.37	18.66	18.44	18.17	19.15
422392	NM_001277660.1,XM_015278303.1,XM_015278304.1,XM_015278305.1,XM_015278306.1,XM_015278307.1,XM_015278308.1	IDS	8.37	8.99	7.94	7.57	7.45	7.15	7.31	7.67	7.67
418960	XM_417152.5	CENPJ	0.9	0.75	0.75	1.18	1.06	0.95	0.9	0.91	0.94
423031	BGI_novel_T004135,BGI_novel_T004136,BGI_novel_T004137,BGI_novel_T004138,BGI_novel_T004139,BGI_novel_T004140,BGI_novel_T004141,BGI_novel_T004142,XM_003641316.3,XM_015286424.1,XM_015286425.1,XM_015286426.1,XM_015286428.1,XM_015286429.1,XM_015286430.1,XM_015286431.1,XM_015286432.1,XM_015286433.1,XM_015286434.1,XM_015286435.1	MICAL2	38.82	37.44	37.56	34.15	34.9	36.63	37.91	34.41	34.7
424278	XM_422125.5	DDX18	15.75	15.57	15.1	17.14	18.97	16.86	17.41	16.59	18.55
428695	BGI_novel_T003147,XM_015278329.1	RXFP2	6.64	6.98	6.75	7.52	8.15	7.3	6.79	6.97	7.41
419341	XM_004947254.2,XM_417506.5	TSHZ2	6.85	7.18	6.57	6.2	6.41	6.17	6.2	6.13	5.69
422234	XM_015278449.1	GPC4	49.62	49.37	45.4	44.59	42.99	42.03	47.24	43.92	44.56
416288	BGI_novel_T007721,NM_001030620.1,XM_015293792.1,XM_015293793.1	CANX	86.78	86.56	87.07	91.37	96.71	90.6	91.6	86.55	89.98
416548	NM_001007834.1	SYNGR3	1.23	1.19	1.32	1.44	1.39	1.35	1.2	1.34	1.28
422233	BGI_novel_T003254,BGI_novel_T003255,BGI_novel_T003256,BGI_novel_T003257,BGI_novel_T003258,BGI_novel_T003259,BGI_novel_T003260,BGI_novel_T003261,NM_001012573.3,NM_001163338.2,NM_001163339.2,NM_001163340.2,NM_001163341.2,NM_001163342.2,XM_015278245.1,XM_015278246.1,XM_015278247.1,XM_015278248.1,XM_015278249.1,XM_015278251.1,XM_015278252.1,XM_015278253.1,XM_015278254.1,XM_015278255.1,XM_015278256.1,…	MBNL3	10.79	11.84	11.72	13.19	15.52	13.38	13.47	13.37	13.16
395605	BGI_novel_T010273,NM_204813.1	CHRNB2	1.77	1.81	1.87	2.4	2.73	2.09	1.91	2.35	2.48
100125831	BGI_novel_T012687,NM_001105064.1	NDNL2	41.82	40.25	43.16	48.69	52.5	45.29	45.05	43.74	50.66
768914	XM_015278006.1	CABLES1	3.3	3.61	4.09	4.3	4.93	4.55	4.12	4.03	4.09
427315	BGI_novel_T011350,BGI_novel_T011351,BGI_novel_T011352,BGI_novel_T011353,BGI_novel_T011354,BGI_novel_T011355,XM_004949464.2,XM_004949465.2,XM_015280665.1,XM_015280666.1	ZFYVE16	7.16	6.82	7.16	7.36	7.88	7.93	7.33	7.61	7.87
421954	XM_419966.5	NT5C1B	29.76	30.07	25.23	22.98	24.07	21.12	25.58	21.88	23.46
BGI_novel_G000259	BGI_novel_T010952	NA	3.17	3.16	3.18	2.94	2.94	2.62	2.99	2.81	3.13
772083	BGI_novel_T006176,BGI_novel_T006177,BGI_novel_T006178,BGI_novel_T006179,BGI_novel_T006180,XM_001234080.3,XM_001235270.4,XM_015291228.1,XM_015291229.1,XM_015291230.1,XM_015291231.1,XM_015291232.1,XM_015291233.1	AGBL4	29.81	29.81	27.94	25.89	27.59	26.56	26.7	26.72	26.42
427325	BGI_novel_T011343,XM_015280684.1,XM_015280685.1,XM_424905.5	XRCC4	3.88	3.95	3.66	3.48	3.59	3.33	3.87	3.4	3.84
771545	XM_001233780.4,XM_015296470.1	LOC771545	1.8	2.16	1.86	1.65	1.37	1.23	1.6	1.4	1.59
107049625	XM_015273352.1	LGI3	1.66	2	1.7	1.49	1.42	1.41	1.51	1.64	1.58
396487	NM_205491.1	HSPA5	327.98	334.9	323.91	306.57	319.92	302.91	311.18	305.76	306.26
421831	BGI_novel_T002929,BGI_novel_T002930,BGI_novel_T002931,BGI_novel_T002932,NM_001031083.1,XM_015284620.1,XM_015284621.1,XM_015284622.1,XM_015284623.1,XM_015284624.1	SYNCRIP	54.26	56.28	56.48	59.89	66.55	61.06	57.37	59.56	60.4
416904	XM_015275493.1,XM_015275494.1	ADRBK2	6.58	6.8	6.69	6.88	7.06	7.21	6.6	6.49	6.52
421218	NM_001006393.2,XM_015283354.1	PSME4	11.6	11.79	12.43	12.61	13.72	13.39	12.77	12.67	13.1
395166	XM_015276389.1	FAT4	2.7	2.78	2.79	3.26	3.97	3.27	3.29	3.62	3.68
428427	BGI_novel_T001648,BGI_novel_T001649,BGI_novel_T001650,NM_001012949.1	SLC25A13	12.77	11.76	12.51	14.12	14.77	13.23	13.67	12.46	14.1
373952	NM_204149.2	NBL1	45.79	47.94	44.3	41.48	42.73	38.6	39.32	42.65	43.16
420940	XM_419024.5	MED10	25.14	23.63	23.76	26.17	27.77	25.83	26.17	25.48	26.48
378919	BGI_novel_T003032,NM_204401.2	TRIB2	10.73	10.77	9.67	8.66	9.44	8.12	10.29	8.33	9.18
420471	BGI_novel_T001525,BGI_novel_T001526,BGI_novel_T001527,XM_004939173.2,XM_004939174.2,XM_004939175.2,XM_015282125.1,XM_418573.5	EPC1	8.83	8.58	8.69	9.03	9.83	9.81	9.62	9.51	9.85
427379	BGI_novel_T011379,NM_001031440.1	NCBP1	17.9	18.04	15.9	19.11	19.82	19.75	20.03	17.18	20.71
396482	NM_205486.1	HMGB2	55.05	51.95	50.31	65.93	70.7	57.97	59.13	55.81	60.96
386747	NM_204423.1,XM_015287271.1	FMN1	6.4	6.92	6.9	7.28	7.72	8.21	7.09	7.75	7.51
107050463	XM_015274213.1	LOC107050463	2.23	2.16	2.35	2.63	2.92	2.49	2.66	2.38	2.28
100858296	NM_001277717.1	RPL22L1	177.84	165.37	203.13	149.2	143.54	120.48	142.33	131.46	130.85
417123	BGI_novel_T008710,XM_004945994.2,XM_015279819.1,XM_015279820.1,XM_415406.5	TRAF1	1.81	1.64	1.83	1.53	1.59	1.57	1.51	1.49	1.61
424431	BGI_novel_T005992,BGI_novel_T005993,BGI_novel_T005994,BGI_novel_T005995,NM_001031269.1,XM_015290289.1,XM_015290290.1,XM_015290291.1,XM_015290292.1,XM_015290293.1,XM_015290294.1,XM_015290296.1,XM_015290297.1,XM_015290298.1,XM_015290299.1	SEC16B	1.07	1.22	1.06	0.96	0.94	0.96	1.03	1.23	1.01
418808	BGI_novel_T001094,BGI_novel_T001095,BGI_novel_T001096,BGI_novel_T001097,BGI_novel_T001098,BGI_novel_T001099,BGI_novel_T001100,BGI_novel_T001101,XM_015277190.1,XM_015277196.1,XM_015277202.1,XM_015277205.1,XM_015277212.1,XM_015277213.1,XM_015277215.1,XM_015277224.1,XM_015277229.1,XM_015277234.1,XM_015277239.1,XM_015277245.1,XM_015277251.1,XM_015277258.1,XM_015277266.1,XM_015277275.1,XM_015277279.1	MYCBP2	11.76	11.46	12.27	12.9	12.55	13.53	13.09	12.35	12.82
422220	BGI_novel_T003241,BGI_novel_T003244,XM_003641100.3,XM_004940653.2,XM_004940654.2,XM_004940655.2,XM_015278432.1,XM_420210.4	LRCH2	9.84	9.64	9.35	10.16	10.89	11.39	11.22	10.24	10.84
420716	BGI_novel_T001769,BGI_novel_T001770,NM_001114503.1,XM_015281505.1,XM_015281506.1	LOC420716	8.56	7.85	8.45	9.48	11.85	10.35	9.31	8.36	9.28
417837	XM_015282846.1	CAND1	38.83	38.06	37.35	39.83	43.61	41.8	39.64	41.35	41.46
424856	BGI_novel_T006366,BGI_novel_T006367,XM_015277123.1,XM_015277124.1,XM_422667.5	UBXN7	6.81	6.72	6.66	6.86	6.86	6.92	7.28	6.82	7.23
396210	BGI_novel_T006231,NM_205273.1	NFIA	9.7	10.36	10.27	10.86	11.53	10.83	9.94	9.84	10.48
421182	XM_015298722.1,XM_015298723.1,XM_015298724.1	BRPF3	6.92	6.47	7.41	7.59	8.14	8.16	7.42	8.14	8.49
420323	BGI_novel_T002298,BGI_novel_T002299,BGI_novel_T002300,BGI_novel_T002301,NM_001039279.2,XM_015283084.1,XM_015283085.1,XM_015283086.1,XM_015283087.1,XM_015283088.1	PHF20L1	19.63	20.78	21.05	21.68	22.71	23.52	22.61	20.83	21.5
422651	BGI_novel_T003674,BGI_novel_T003675,XM_004941181.2,XM_004941182.2,XM_004941183.2,XM_004941184.2,XM_004941185.2	ANKRD17	30.29	31.64	30.38	32.51	35.72	33.75	32.92	32.89	32.58
423722	XM_421599.5	ZCCHC24	41.65	41.32	46.08	47.16	52.47	49.76	45.61	47.13	45.55
425418	XM_015296076.1,XM_423183.5	SUPT6H	25.82	26.66	27.61	28.23	30.93	29.71	27.26	29.25	28.77
415388	BGI_novel_T006799,BGI_novel_T006800,XM_015278975.1,XM_015278976.1,XM_015278977.1,XM_015278978.1,XM_015278979.1,XM_015278980.1,XM_015278981.1	TJP1	42.9	43	41.51	43.94	46.76	45.61	43.61	44.52	45.46
427705	BGI_novel_T008345,XM_004934348.2,XM_004934349.2,XM_015275442.1,XM_015275443.1,XM_015275444.1,XM_425280.5	ADORA2A	2.56	2.78	2.42	2.33	2.15	2.1	2.17	2.33	1.99
101749223	BGI_novel_T001940,BGI_novel_T001941,BGI_novel_T001942,XM_015282243.1,XM_015282244.1	LOC101749223	22.64	23.09	22.12	20.05	19.3	21.61	21.79	22.22	20.41
421965	BGI_novel_T003041,XM_015285069.1,XM_419976.4	LOC421965	13.3	12.73	10.86	15.3	16.47	14.25	14.74	14.7	16.49
770061	XM_001233374.4	CTC-487M23.8	40.74	38.66	39.68	42.19	42.86	41.21	45.16	40.91	47.47
423168	NM_001006474.1	API5	18.75	19.92	19.79	22.1	23.24	20.73	20.75	20.29	20.66
427326	XM_004949448.2,XM_424906.5	EDIL3	33.83	35.19	27.85	24.92	25.92	24.68	28.29	25.73	25.09
427642	BGI_novel_T007762,BGI_novel_T007763,NM_001039314.1	FNIP1	6.08	6.74	6.37	7.01	7.18	6.92	7.1	7.11	7.07
416045	XM_004944615.2,XM_414385.5	CCDC51	9.44	9.31	8.97	10.22	11.72	10.39	10.33	10.48	11.39
417557	BGI_novel_T009151,XM_015296034.1,XM_415803.5	SLC43A2	9.93	9.82	9.55	10.06	10.48	10.58	9.93	10.23	10.29
425986	BGI_novel_T011800,BGI_novel_T011801,XM_015301287.1,XM_015301288.1,XM_015301289.1,XM_015301290.1,XM_015301291.1,XM_015301292.1	LOXL3	20.18	24.36	19.57	15.76	17.32	13.35	16.17	16.78	15.51
421360	XM_419419.4	PTPN14	12.09	12.42	11.9	12.64	12.96	13.47	12.47	12.22	12.29
421864	XM_419881.5	MB21D1	1.74	1.89	1.65	2.16	2.34	1.97	1.71	1.87	2.01
422239	BGI_novel_T003267,BGI_novel_T003268,BGI_novel_T003269,BGI_novel_T003270,BGI_novel_T003271,XM_015278456.1,XM_015278457.1,XM_015278458.1,XM_015278459.1	DDX26B	7.08	6.98	6.04	7.7	8.23	7.68	7.27	7.45	8.34
421457	XM_419507.5	ZNF318	7.68	8.33	8.12	8.5	8.98	9.05	8.18	8.58	8.32
415881	BGI_novel_T007240,BGI_novel_T007241,XM_015292692.1,XM_015292693.1	PHLPP2	6.55	6.13	6.5	6.84	7.01	7.47	6.77	7.1	7.11
418996	BGI_novel_T001240,NM_001277823.1,NM_001277824.1	CWC15	54.92	56.69	58.75	59.83	65.3	63.3	57.68	58.67	61.58
415693	BGI_novel_T007084,BGI_novel_T007085,NM_001012526.2,XM_015279139.1,XM_015279140.1,XM_015279141.1,XM_015279142.1,XM_015279144.1	NUP93	33.5	31.95	34.76	35.39	38.35	37.79	35.71	33.67	38.34
423547	BGI_novel_T004811,BGI_novel_T004812,BGI_novel_T004813,XM_421440.5	NAA30	9.32	9.88	10.16	10.57	11.56	10.82	10.63	10.24	10.97
100857332	XM_003642549.3,XM_004947573.2,XM_015297440.1	DOK2	2.68	2.98	2.88	2.51	2.25	1.87	2.25	2.45	2.24
427276	BGI_novel_T011286,BGI_novel_T011287,BGI_novel_T011288,BGI_novel_T011289,BGI_novel_T011290,XM_004949300.2,XM_015280460.1,XM_015280461.1,XM_015280462.1,XM_015280463.1,XM_015280464.1,XM_015280466.1,XM_015280467.1,XM_424859.5	PPIP5K2	4.4	4.35	4.53	4.72	4.66	4.56	4.67	4.09	4.53
421874	NM_001006413.1,XM_015284746.1	LMBRD1	10.31	10.34	9.85	10.71	11.69	11.12	11.77	10.37	10.89
422733	BGI_novel_T003828,NM_001006454.1,XM_015285436.1	CNOT7	81.6	80.67	83.57	86.75	95.04	88.64	88.24	82.63	90.09
107056719	XM_015301736.1,XM_015301737.1	LOC107056719	64.33	62.46	61.28	68.79	75.67	67.87	73.44	74.05	68.46
416778	NM_001030654.2,XM_015275241.1	43348	25.35	26.39	23.35	22.83	21.59	20.94	22.9	23.91	21.86
417925	XM_001232182.4,XM_416166.5	IKBIP	5.46	5.89	5.74	6.09	6.52	6.17	5.99	5.04	5.32
429072	XM_015290523.1,XM_015290524.1,XM_015290525.1	RFWD2	8.06	8.24	8.45	8.58	9.3	9.21	8.35	8.71	8.83
427150	XM_424739.5	PLK2	21.88	22.36	19.91	18.74	19.39	18.84	20.04	18.83	19.78
420880	BGI_novel_T001910,XM_418967.4	PXDC1	6.88	6.5	5.74	5.2	5.47	5.26	5.33	5.82	5.09
424908	BGI_novel_T006475,BGI_novel_T006476,BGI_novel_T006477,BGI_novel_T006478,XM_015291578.1,XM_015291579.1,XM_015291580.1,XM_015291581.1,XM_015291582.1,XM_015291584.1,XM_015291585.1,XM_015291586.1,XM_015291587.1,XM_422719.5	IL1RAP	6.98	6.89	6.97	8.17	8.44	7.33	6.75	6.56	6.56
395820	BGI_novel_T002704,BGI_novel_T002705,NM_204973.1	DLL1	1.96	2.16	2.06	2.82	3.27	2.42	2.13	2.23	2.59
420655	BGI_novel_T001711,NM_001030988.1	NGLY1	20.18	20.84	19.99	19.38	19.7	19.27	20.7	19.79	20.33
424299	XM_422144.5	SPOPL	19.89	19.77	19.47	20.95	23.43	24.48	24.14	21.12	24.75
107052389	XM_015280688.1	LOC107052389	91.17	80.47	82.53	96.97	110.07	97.22	101.35	86.08	102.33
421043	BGI_novel_T002028,XM_015282473.1,XM_015282474.1,XM_015282475.1,XM_015282476.1,XM_015282477.1	CEP192	3.4	3.24	3.15	3.44	3.71	3.71	3.55	3.27	3.53
373901	NM_204112.1	LMO4	58.27	56.44	59.97	65.21	78.01	68.28	63.02	66.38	68.17
423688	BGI_novel_T004962,BGI_novel_T004963,NM_001006497.1,XM_015278684.1	DNA2	3.58	3.13	3.17	4.4	4.45	3.68	4.01	3.63	4.04
420708	BGI_novel_T001755,BGI_novel_T001756,XM_015281734.1	KIF15	6.16	5.78	5.26	6.86	6.87	6.35	6.69	5.77	6.61
422990	XM_015286266.1	PSMD13	85.79	82.67	85.11	90.33	100.04	92.09	90.78	87.06	91.86
425522	XM_003640331.3,XM_015298135.1	CAMK1D	4.28	4.08	4.39	4.67	5.19	4.68	4.19	4.77	4.65
419934	BGI_novel_T010565,XM_004948447.2,XM_015298961.1,XM_015298962.1,XM_015298963.1,XM_015298964.1,XM_015298965.1,XM_418055.5	ATP2B4	25.45	25.75	25.96	26.93	29.62	27.96	26.94	27.64	27.92
418210	BGI_novel_T000477,XM_015291496.1,XM_416437.5	RASSF8	18.24	19.5	17.84	16.37	17.08	17.05	18.45	17.5	16.06
420131	BGI_novel_T010912,NM_001006340.1	PEX11G	2.58	2.61	2.53	2.48	2.46	2.35	2.75	2.33	2.38
417973	BGI_novel_T000305,XM_015289296.1,XM_429539.5	LOC417973	2.08	2.37	2.17	3.78	3.31	2.65	2.7	2.8	3.2
424094	NM_001277844.1,NM_001277845.1,NM_001277846.1,NM_001277848.1,NM_001277849.1,NM_001277850.1,NM_001277852.1	METTL21A	16.1	15.11	15.97	17.15	18.72	17.05	16.47	15.91	17.52
428577	XM_015283753.1,XM_015283754.1,XM_015283755.1,XM_015283757.1,XM_015283758.1,XM_426134.5	CDC42EP3	18.48	17.32	17.64	16.27	16.4	16.99	17.8	16.85	15.78
771383	XM_001233647.4	RAB21	11.04	10.9	10.92	11.41	12.44	11.8	11.81	10.33	11.58
422976	BGI_novel_T004095,NM_001199474.1	DBX1	88.02	101.11	88.63	106.74	136.46	122.72	106.11	106.5	115.49
418449	XM_416660.5	PTGFRN	24.8	22.25	25.8	27.22	29.34	27.67	25.06	27.13	24.63
396167	NM_205239.2,XM_015278199.1,XM_015278200.1	CCNB3	24.4	26.76	25.13	29.81	32.93	28.08	25.32	25.97	29.76
416974	BGI_novel_T008365,XM_415267.5	RNF10	49.84	51.78	48.07	53.55	58.26	54.42	52.39	54.44	54.1
421400	XM_419456.5	DYNC2LI1	9.8	11.14	9.12	7.95	8.33	8.23	8.21	8.65	8.91
417425	NM_001030706.1	PSMD12	60.24	56.03	55.97	60.96	65.3	63.34	62.99	58.12	63.99
395180	BGI_novel_T005102,NM_204510.1,XM_015288348.1,XM_015288349.1,XM_015288350.1	CXCL12	3.08	3.17	2.25	1.77	2.05	1.89	2.56	1.97	2.02
421681	BGI_novel_T002812,BGI_novel_T002813,XM_004935699.2,XM_015284188.1,XM_015284189.1,XM_015284190.1,XM_015284191.1,XM_419718.5	ARFGEF3	1.3	1.3	1.34	1.55	1.81	1.49	1.37	1.55	1.65
423190	BGI_novel_T004424,BGI_novel_T004425,BGI_novel_T004426,NM_001199646.1,XM_015287029.1,XM_015287030.1,XM_015287031.1,XM_015287032.1,XM_015287033.1,XM_015287034.1	CKAP5	46.64	44.68	45.4	47.5	48.38	50.46	51.34	45.26	48.98
395976	NM_205090.1	GSTM2	46.21	48.48	49.58	44.51	44.97	41.69	36.99	44.59	44.26
418596	BGI_novel_T000900,XM_015272494.1,XM_015272500.1,XM_015272507.1,XM_015272512.1	ZFX	15.59	15.55	15.86	16.75	19.52	18.12	17.52	16.5	16.8
415952	BGI_novel_T007372,NM_001044635.1,XM_015293048.1,XM_015293049.1,XM_015293050.1,XM_015293051.1	CENPP	10.45	11.49	11.51	12.84	12.53	12	11.91	11.58	12.16
395922	BGI_novel_T003676,NM_205051.1,XM_015276138.1	CENPC	3.08	2.63	2.8	3.47	3.71	3.18	3.22	3.18	3.65
420536	BGI_novel_T001611,BGI_novel_T001612,XM_003640664.3,XM_004939266.2,XM_004939267.2,XM_004939268.2,XM_004939269.2,XM_004939270.2,XM_015281981.1,XM_015281983.1,XM_418638.5	DBF4	7.11	7.02	6.9	7.33	7.79	7.37	7.34	6.99	7.27
420438	XM_418543.5	XRCC2	3.16	3.09	2.99	3.39	3.34	3.2	3.14	2.93	3.09
415383	BGI_novel_T006793,BGI_novel_T006794,BGI_novel_T006795,XM_004943760.2,XM_004943761.2,XM_015278986.1,XM_413768.4	FAN1	4.63	4.41	4.46	4.69	4.71	4.83	4.66	4.58	4.7
421186	BGI_novel_T010386,NM_001005431.1,XM_015298716.1	FKBP5	9.47	10.12	9.35	8.06	8.28	9.06	8.55	7.73	8.61
771715	BGI_novel_T003128,XM_015285163.1,XM_015285164.1,XM_015285165.1	CD2AP	23.68	24.03	22.94	21.8	22.58	20.87	22.02	21.28	21.3
415815	NM_001030575.1,XM_015292554.1	TLDC1	9.97	9.88	9.31	8.95	8.94	8.12	9.56	8.75	9.21
395787	NM_204945.1,XM_015297356.1,XM_015297358.1,XM_015297359.1,XM_015297360.1	PPP1R3E	41.16	39.45	42.08	46.43	47.5	43.01	39.28	48.69	46.73
418297	XM_015293918.1	CLSTN3	5.97	6.57	4.91	4.27	4.5	4.14	5.28	4.91	4.81
772201	BGI_novel_T004770,XM_001234723.4,XM_015287850.1	ASPG	10.95	11.33	9.8	9.15	9.51	8.98	9.99	10.16	9.8
416253	BGI_novel_T007684,XM_414573.5	MRPL22	8.08	7.91	8.42	8.5	9.13	9.06	8.74	7.97	8.61
421240	BGI_novel_T002386,BGI_novel_T002387,BGI_novel_T002388,BGI_novel_T002389,XM_004940140.2,XM_004940141.2,XM_015283389.1,XM_419313.5	RALGAPA2	1.2	1.14	0.95	1.45	1.46	1.27	1.28	1.22	1.31
418413	NM_001006255.2,XM_015296247.1	HJURP	4.83	4.96	5.07	5.41	5.99	5.38	5.56	4.7	5.44
416822	BGI_novel_T008223,XM_015275616.1	RILPL1	40.59	45.1	41.26	46.43	46.77	49.71	42.72	46.18	44.42
422478	BGI_novel_T003488,BGI_novel_T003489,BGI_novel_T003490,BGI_novel_T003491,BGI_novel_T003492,BGI_novel_T003493,BGI_novel_T003494,XM_015276656.1,XM_015276657.1,XM_015276658.1,XM_015276659.1,XM_015276660.1,XM_015276662.1,XM_015276663.1,XM_015276664.1,XM_015276665.1,XM_015276666.1,XM_015276667.1,XM_420444.5	SH3D19	12.12	12.55	11.6	10.84	11.2	11.36	11.37	10.6	10.49
374012	NM_001007822.1	BIRC2	15.22	14.72	14.17	15.64	16.59	15.76	15.69	15.71	16.37
415743	BGI_novel_T007111,XM_004944188.2,XM_004944189.2,XM_004944190.2,XM_015292420.1	NETO2	1.11	1.12	1.13	1.18	1.36	1.33	1.41	1.25	1.4
424367	NM_001277506.1,NM_001277507.1	HSD17B7	4.6	4.77	4.71	5.18	6.63	6.44	4.85	5.18	5.69
395858	NM_205007.1	H2AFY	24.18	23.33	24.43	25.95	29.79	27.04	25.58	24.64	26.35
424439	BGI_novel_T006004,BGI_novel_T006005,BGI_novel_T006006,XM_015290529.1,XM_015290530.1,XM_015290531.1,XM_015290532.1,XM_015290534.1,XM_015290535.1,XM_015290536.1,XM_015290537.1,XM_015290538.1,XM_015290539.1,XM_015290540.1,XM_015290541.1	RC3H1	5.3	5.11	5.68	6.35	5.76	6.2	6.16	6.05	6.16
417198	BGI_novel_T008601,BGI_novel_T008602,NM_001030690.1,XM_015279483.1,XM_015279484.1	RP11-101E3.5	14.45	14.09	14.17	15.37	17.7	16.03	15.07	15.36	16.46
420917	NM_001012562.1	ANKH	34.86	32.26	34.66	36.87	42.74	39.41	37.74	40.93	36.87
769077	XM_001231867.4,XM_004935998.2,XM_004935999.2	PDGFRL	16.52	17.28	17.45	13.01	15.46	15.22	15.87	13.85	13.33
374209	BGI_novel_T010606,NM_204315.1,XM_015299304.1	RP11-290H9.2	21.48	24.03	18.54	16.79	16.63	16.06	19.33	17.93	17.47
421484	BGI_novel_T002666,NM_001161801.2,XM_015283733.1,XM_015283734.1,XM_015283735.1,XM_015283736.1	AHCTF1	11.41	10.94	11.92	12.17	12.48	12.32	12.9	11.56	12.19
423478	BGI_novel_T004758,XM_015287830.1,XM_430056.5	LOC423478	1.69	1.6	2.06	2.38	4	3.88	2.52	2.15	2.53
417897	XM_015284139.1,XM_015284147.1,XM_015284158.1,XM_015284164.1,XM_015284166.1	NUDT4	24.7	23.95	24.08	25.37	26.99	25.52	25.22	25.68	26.3
425723	NM_001277282.1	HOXC9	5.6	6.97	7.06	8.36	8.25	7.7	6.21	8.28	6.6
BGI_novel_G000433	BGI_novel_T011713	NA	1.99	1.93	1.84	1.81	1.76	1.77	1.91	1.89	1.91
421691	XM_419728.5	MTFR2	6.56	5.91	6.16	7.63	8.58	6.98	7.26	6.85	7.54
BGI_novel_G000723	BGI_novel_T012243	NA	1.67	1.79	2.42	3.18	2.64	2.69	1.83	2.38	2.12
423499	XM_421402.5	LOC423499	11.17	11.32	10.88	11.82	13.19	12.23	11.76	11.61	12.68
395189	BGI_novel_T006613,NM_204518.2,XM_015291632.1,XM_015291633.1,XM_015291634.1,XM_015291635.1	SMC4	37.36	39.67	36.96	33.98	34.28	36.06	37.68	33.08	35.95
417358	BGI_novel_T008867,XM_004946115.2,XM_004946116.2,XM_015295297.1,XM_015295298.1,XM_415618.5	RHBDF2	2.64	2.87	2.81	2.4	2.58	2.23	2.27	2.55	2.25
421933	BGI_novel_T003021,BGI_novel_T003022,NM_001006416.1,XM_015276038.1	TAF1B	3.37	3	3.81	4.13	4.36	4.01	4.3	3.62	3.67
769352	XM_001231914.4,XM_015275790.1	DUS4L	5.65	5.43	5.44	4.89	5.16	4.43	5.33	4.57	5.16
100538349	BGI_novel_T009588,NM_001205097.1,XM_015296313.1,XM_015296314.1,XM_015296315.1	UBE2V1	59.75	58.93	61.33	63.14	67.13	63.25	64.9	56.93	62.53
426454	BGI_novel_T005607,XM_004942729.2,XM_004942730.2,XM_015289598.1,XM_015289599.1,XM_015289600.1,XM_015289601.1,XM_424099.5	GPR155	16.81	16.55	17.96	18.56	20.43	21.87	19.6	18.02	19.46
421950	BGI_novel_T003034,XM_419962.4	SMC6	4.04	3.84	3.84	4.32	4.72	4.21	4.89	4.25	4.64
772041	NM_001079761.1,XM_015275345.1	BRAP	13.42	13.7	14.04	14.17	15.05	15.02	13.52	13.64	14.81
395390	NM_204670.1	RBBP7	5.75	5.61	5.42	5.96	6.73	6.29	5.66	5.96	6.5
396542	NM_205530.1,XM_015295698.1	RFC2	19.64	18.48	18.12	21.81	20.54	20.11	21.24	17.8	21.81
417160	BGI_novel_T008640,NM_001030682.1,XM_015279444.1,XM_015279445.1	SURF6	31.99	31.28	35.28	36.26	39.72	37.16	34.19	33.65	37.39
426884	XM_004949732.2	RACGAP1	16.79	16.42	16.25	19.34	20.35	17.49	19.05	16.33	18.92
101749609	BGI_novel_T009990,XM_015297790.1,XM_015297791.1	EVA1B	6.53	7.83	6.7	5.76	5.83	4.91	5.25	5.94	5.91
423480	BGI_novel_T004759,XM_001234618.4,XM_004936354.2,XM_004936355.2,XM_004936356.2,XM_004936357.2,XM_004936358.2,XM_004936359.2,XM_004936360.2,XM_004936361.2,XM_004936362.2,XM_004936363.2,XM_004936364.2,XM_004936365.2,XM_004936366.2,XM_004936367.2,XM_015287831.1,XM_421385.5	MARK3	28.42	28.79	27.69	29.87	33.06	30.94	29.39	30.03	31.06
421672	XM_004935681.2,XM_015284198.1,XM_015284199.1,XM_015284200.1,XM_015284201.1	HIVEP2	7.81	7.84	7.97	7.71	7.52	7.35	7.38	7.78	7.07
418174	BGI_novel_T000451,XM_004937962.2,XM_004937963.2,XM_004937964.2,XM_015292046.1,XM_015292051.1,XM_416405.5	EPS8	5.05	4.86	5.45	5.92	6.85	5.87	5.49	5.78	5.58
395598	BGI_novel_T007218,NM_001271892.1,XM_015292545.1,XM_015292546.1	TERF2	15.87	15.26	15.2	16.43	17.61	16.39	16.15	15.64	17.74
424507	BGI_novel_T006089,BGI_novel_T006090,XM_004936620.2,XM_422347.5	CDC7	3.34	3.42	3.16	4.32	4.33	3.59	3.31	3.65	3.69
BGI_novel_G000769	BGI_novel_T012369	NA	2.01	1.9	1.94	2.25	2.57	2.17	2.08	2.21	2.02
423805	BGI_novel_T005136,XM_015288846.1,XM_015288847.1,XM_015288848.1,XM_015288849.1,XM_015288850.1,XM_015288851.1,XM_015288852.1,XM_015288853.1	MYOF	32.02	32.06	30.64	27.26	28.62	30.17	30.84	29.03	26.88
417177	BGI_novel_T008621,BGI_novel_T008622,BGI_novel_T008623,BGI_novel_T008624,BGI_novel_T008625,XM_015279590.1	PRRC2B	26.35	29.14	29.26	30.74	31.45	31.36	29.68	30.07	30.84
419886	BGI_novel_T010526,NM_001030918.1,XM_015298933.1,XM_015298934.1	CSDE1	155.07	159.49	158.17	162.31	170.27	164.55	164.72	155.41	161.7
415615	XM_015280454.1,XM_015280455.1,XM_413983.5	FBXL17	5.99	6.07	6.07	6.39	6.45	6.15	6	5.85	6.17
420017	BGI_novel_T010714,NM_001012550.2	PSME3	55.57	53.87	55.22	59.62	65.52	58.93	56.68	58.56	61.47
415937	BGI_novel_T007334,NM_001006134.1	USP4	25.3	24.69	26.08	26.72	29.87	28.45	26.29	27.11	27.38
419883	BGI_novel_T010523,XM_015299017.1,XM_015299018.1,XM_015299019.1	TRIM33	12.13	12.05	11.8	12.42	13.39	12.85	12.11	12.06	12.69
420047	BGI_novel_T010682,BGI_novel_T010683,NM_001006335.2,XM_015299606.1	SMARCE1	65.28	67.13	63.46	69.66	71.82	68.06	64	67.11	69.89
395689	BGI_novel_T000594,BGI_novel_T000595,BGI_novel_T000596,BGI_novel_T000597,BGI_novel_T000598,BGI_novel_T000599,BGI_novel_T000600,BGI_novel_T000601,BGI_novel_T000602,NM_204876.1,XM_015293201.1	ENO2	10.44	12.03	10.58	9.21	9.79	8.79	8.77	8.82	9.85
422058	BGI_novel_T003122,XM_004935926.2,XM_004935927.2,XM_015285173.1,XM_420063.5	CYP39A1	1.65	1.55	1.77	1.42	1.44	1.19	1.17	1.41	1.21
423105	NM_001006472.1	CD151	12.71	13.64	12.32	13.79	14.9	14.58	13.43	13.8	14.35
416497	NM_001030633.1	C14H17ORF103	15.24	17.51	15.65	13.29	14.42	13.76	13.44	14.4	13.43
427247	XM_003643015.2	MAMDC2	101.49	106.67	95.58	81.21	88.15	92.74	97.57	88.74	91.58
427752	XM_015279578.1,XM_425326.5	PTGS1	49.13	54.53	52.61	45.83	48.43	45.83	44.21	48.16	48
396513	NM_206951.3,XM_015296836.1,XM_015296837.1,XM_015296838.1	EPHB2	6.74	6.27	6.18	6.93	7.37	6.93	6.83	7.03	7.19
418538	XM_004934588.2,XM_004934589.2,XM_416748.5	PDE9A	3.61	3.49	3.9	4.18	5.63	5.2	4.55	4.61	5.11
396165	NM_205237.3	BMP4	22.35	24.5	23.54	25.37	28.93	26.89	24.34	27.1	30.39
419238	BGI_novel_T009483,NM_001012833.1,XM_015296384.1,XM_015296385.1,XM_015296386.1	YTHDF1	22.18	25.77	24.09	27.04	29.24	27.1	25.92	27.69	26.77
427496	NM_001031455.1,XM_015291885.1	CCPG1	38.89	40.65	36.16	33.79	35.23	34.39	36.88	35.77	34.07
427387	BGI_novel_T011390,XM_003643072.3,XM_004949625.2,XM_004949626.2,XM_015280674.1,XM_015280675.1,XM_015280677.1,XM_424960.4	SEMA6A	2.08	2.5	2.6	2.8	3.3	3.01	2.56	2.91	3.13
423998	BGI_novel_T005340,BGI_novel_T005341,XM_015289352.1,XM_015289353.1,XM_421854.5	NUP35	8.42	8.67	8.55	9.87	9.93	8.9	7.77	8.51	9.8
418954	BGI_novel_T001214,BGI_novel_T001215,BGI_novel_T001216,BGI_novel_T001217,BGI_novel_T001218,BGI_novel_T001219,BGI_novel_T001220,BGI_novel_T001221,BGI_novel_T001222,XM_004938814.2,XM_004938815.2,XM_015279343.1,XM_015279350.1,XM_015279361.1,XM_015279370.1,XM_015279380.1,XM_015279388.1,XM_015279396.1,XM_015279425.1,XM_015279430.1	ZMYM2	27.7	27.23	26.62	28.18	30.04	28.92	29.5	27.86	29.23
424961	NM_001146132.1,XM_015291419.1	LAMP3	0.95	1.29	1.16	0.82	0.74	0.41	1.04	0.64	0.49
107055926	BGI_novel_T011689,XM_015301004.1,XM_015301005.1,XM_015301006.1,XM_015301007.1,XM_015301008.1,XM_015301009.1,XM_015301010.1	LOC107055926	12.58	14.42	14.43	15.93	16.78	15.35	15.21	15.23	15.78
374028	NM_204201.1	CLDN5	1.9	1.78	1.94	1.43	1.68	1.2	1.65	1.74	1.36
419208	BGI_novel_T009457,BGI_novel_T009458,BGI_novel_T009459,BGI_novel_T009460,BGI_novel_T009461,BGI_novel_T009462,XM_004947051.2,XM_004947054.2,XM_004947055.2,XM_004947056.2,XM_015296693.1,XM_015296694.1,XM_015296695.1,XM_015296696.1,XM_015296697.1,XM_015296698.1,XM_015296699.1,XM_015296700.1	NCOA3	12.2	11.85	12.49	12.6	13.25	13.32	13.14	12.45	12.62
427652	XM_003642161.2,XM_004945414.2,XM_015294715.1	LOC427652	1.96	2.06	1.66	1.26	1.6	1.07	1.28	1.46	1.54
418144	BGI_novel_T000412,XM_416375.5	DDX11	2.61	2.53	2.45	2.95	3.27	2.76	2.6	2.77	2.62
422813	NM_001031159.1	DHX15	48.7	46.23	48.85	51.75	58.43	53.21	50.59	52.61	52.56
429159	BGI_novel_T006587,BGI_novel_T006588,XM_004943490.2,XM_004943491.2,XM_004943492.2,XM_004943494.2,XM_015291721.1,XM_015291722.1,XM_426714.5	PHC3	3.1	3.11	3.38	2.86	2.59	2.92	2.78	2.68	2.74
770867	BGI_novel_T009447,BGI_novel_T009448,BGI_novel_T009449,BGI_novel_T009450,XM_004947042.2,XM_004947043.2,XM_004947044.2,XM_004947045.2,XM_015296722.1,XM_015296723.1,XM_015296725.1	JPH2	51.78	58.2	59.62	45.86	51.16	44.66	43.43	53.61	48.19
BGI_novel_G001219	BGI_novel_T013597	NA	0.73	0.7	0.46	0.84	1.23	1.09	0.96	0.94	1
419678	BGI_novel_T010042,XM_004947886.2	TRIT1	7.36	6.98	7.2	8.04	8.56	7.6	7.27	7.21	7.8
100858873	BGI_novel_T010335,XM_003642664.3	DUSP23	7.75	8.23	7.95	6.33	7.51	6.79	6.38	7.45	6.86
428339	XM_015299837.1	CTB-54O9.9	6.85	6.86	6.31	7.72	7.61	7.08	6.44	7.22	7.59
374111	BGI_novel_T000058,BGI_novel_T000059,BGI_novel_T000060,NM_204260.2	CELF2	33.07	33.65	33.41	35.3	39.05	36.07	34.76	35.79	36.9
419101	BGI_novel_T000064,XM_015297326.1,XM_015297387.1,XM_015297438.1,XM_417289.5	PROSER2	0.91	0.94	1.05	1.13	1.11	1.07	0.98	1.05	1.01
417029	NM_001039268.2,XM_015294857.1	RBM19	15.24	14.92	14.95	17.39	17.11	15.61	15.18	16.45	16.23
418664	NM_001195550.1,XM_015277696.1	AKAP17A	7.03	6.19	7.11	7.5	8.07	7.76	6.45	6.72	7.47
378898	NM_204382.1	DDAH1	16.23	16.76	16.92	14.97	16.09	15.41	15.98	15.02	16.86
107056717	XM_015301735.1	LOC107056717	2.37	2.56	2.2	2.77	2.62	2.76	2.62	2.32	2.33
424418	XM_004943216.2,XM_015290501.1,XM_015290502.1,XM_422261.5	TOR1AIP1	10.84	10.19	10.58	11.64	13.24	11.69	11.02	11.1	11.58
419578	BGI_novel_T009926,NM_001006311.1	NUDC	57.6	57.66	55.73	64.23	66.23	59.4	60.97	56.52	63.59
416812	NM_001040120.1	BRI3BP	40.57	41.31	40.02	43.06	46.75	43.25	39.76	44.8	42.53
425243	BGI_novel_T008570,BGI_novel_T008571,XM_015279703.1,XM_015279704.1,XM_015279705.1	ST6GALNAC6	22.41	25.92	23.19	19.97	21.36	19.66	19.44	20.89	20.69
418128	NM_001302133.1	C7ORF73	39.3	33.83	36.77	45.01	46.95	40.33	43.56	40.62	46.26
770964	XM_001234280.4	TMEM64	18.83	18.78	18.71	16.89	18.24	16.5	16.7	17.69	17.29
415637	BGI_novel_T007029,NM_001005834.2	CIAPIN1	50.54	51.11	52.34	53.72	57.61	54.35	53.27	52.64	56.84
771069	XM_001233573.4,XM_004947408.2	LOC771069	21.96	20.92	22.05	19.21	18.33	20.63	24.93	20.76	26.54
426810	BGI_novel_T011404,BGI_novel_T011405,XM_004949695.2,XM_015280812.1,XM_015280813.1,XM_015280814.1,XM_424420.5	ZNF608	7.16	7.2	8.41	8.81	8.97	10.09	7.99	8.35	8.59
418504	XM_416713.5	DONSON	2.69	2.77	2.67	2.84	3.15	2.98	3.05	2.79	3.11
427126	XM_424719.5	MEGF10	5.18	4.52	5.46	6.39	6.83	5.72	5.38	6.23	6.38
BGI_novel_G000845	BGI_novel_T012536	NA	4.95	4.28	4.13	5.16	5.21	5.23	4.44	4.84	5.29
427421	BGI_novel_T011039,BGI_novel_T011040,XM_004937164.2,XM_004937166.2,XM_004937167.2,XM_004937168.2,XM_015277498.1,XM_015277499.1,XM_015277500.1,XM_015277501.1,XM_015277502.1,XM_424994.5	PDZD2	1.22	1.15	1.18	1.26	1.4	1.3	1.25	1.23	1.17
414849	NM_001001760.1,XM_015292521.1,XM_015292522.1,XM_015292523.1,XM_015292524.1,XM_015292525.1,XM_015292526.1	CDH13	150.9	154.54	136.72	129.6	127.56	134.01	139.56	133.34	128.76
415935	BGI_novel_T007333,NM_001039261.3,XM_015292828.1	FANCD2	3.61	3.12	3.5	4.66	4.65	3.79	4.07	3.93	4.39
430600	BGI_novel_T012168,BGI_novel_T012169,BGI_novel_T012170,XM_015302104.1,XM_015302105.1,XM_015302106.1,XM_015302107.1,XM_015302108.1,XM_015302109.1,XM_015302110.1,XM_015302111.1,XM_015302113.1,XM_015302114.1,XM_015302115.1,XM_015302116.1,XM_015302117.1,XM_015302118.1,XM_015302119.1,XM_015302120.1,XM_015302121.1,XM_015302122.1,XM_015302124.1,XM_015302125.1	LOC430600	6.08	6.3	5.83	5.24	5.62	4.7	5.07	4.57	6.4
421130	NM_001031022.1	SDR16C5	5.67	5.55	5.46	5.9	6.2	5.79	5.62	5.63	6
395803	BGI_novel_T010001,XM_004947778.2,XM_015297810.1,XM_015297811.1,XM_015297812.1,XM_015297813.1,XM_015297814.1	SFPQ	60.84	64.21	59.51	70.34	76.14	66.27	61.34	65.09	71.66
416461	BGI_novel_T007850,XM_015294330.1,XM_015294331.1	INTS1	15.54	15.35	16	16.27	17.28	16.52	15.7	17.27	16.19
396111	BGI_novel_T004552,BGI_novel_T004553,BGI_novel_T004554,BGI_novel_T004555,BGI_novel_T004556,BGI_novel_T004557,BGI_novel_T004558,BGI_novel_T004559,BGI_novel_T004560,NM_206874.2,XM_015287292.1,XM_015287293.1,XM_015287294.1,XM_015287295.1,XM_015287296.1,XM_015287297.1,XM_015287298.1,XM_015287299.1,XM_015287300.1,XM_015287301.1,XM_015287302.1,XM_015287303.1	RYR3	9.19	9.16	9.5	10.07	11.88	10.69	10.45	10	10.73
769338	BGI_novel_T006860,BGI_novel_T006861,NM_001079488.1,XM_015291929.1,XM_015291930.1,XM_015291931.1	DUT	9.87	8.62	8.57	11	10.99	9.94	10.55	9.73	10.84
420772	NM_001012860.2	PSMA2	69.56	67.33	67.26	71.97	79.51	73.79	75.29	66.41	74.8
769354	XM_015295077.1,XM_015295078.1,XM_015295079.1	LOC769354	0.68	0.93	0.58	1.17	1.03	1.01	1.22	0.88	1.47
418820	BGI_novel_T001123,XM_004938652.2,XM_015276959.1,XM_417014.5	PIBF1	3.15	3.2	2.79	3.46	3.59	4.06	3.41	3.12	3.68
426088	BGI_novel_T012638,BGI_novel_T012639,NM_001044660.1	DSN1	14.97	17.15	16.56	19.8	20.98	17.83	16.62	16.83	19.51
422688	BGI_novel_T003717,NM_001039300.1,XM_015276279.1,XM_015276280.1,XM_015276281.1,XM_015276282.1,XM_015276283.1,XM_015276284.1,XM_015276285.1,XM_015276286.1,XM_015276287.1,XM_015276288.1,XM_015276289.1,XM_015276290.1,XM_015276291.1,XM_015276292.1,XM_015276293.1	CAMK2D	28.72	28.17	27.7	25.34	26.49	27.24	28.94	26.27	26.56
416507	NM_001044636.1	RASD1	1.05	1.31	0.89	0.81	0.59	0.6	0.86	0.6	0.76
770415	NM_001079497.1,XM_015300484.1	WRB	21.76	21.91	22.46	20.74	21.57	20.71	21.67	21.59	20.72
373965	BGI_novel_T000448,BGI_novel_T000449,BGI_novel_T000450,NM_204158.1	CALD1	88.73	92.32	80.85	77.48	77.88	76.5	86.49	82.2	85.46
420879	BGI_novel_T001906,BGI_novel_T001907,BGI_novel_T001908,BGI_novel_T001909,XM_015276010.1	PRPF4B	17.78	18.05	17.88	18.43	20.1	20.03	19.35	17.64	19.49
424705	BGI_novel_T006256,NM_001277627.1,XM_015291039.1,XM_015291040.1,XM_015291041.1,XM_015291042.1	IL12RB2	1.36	1.24	1.55	1.68	1.68	1.61	1.64	1.39	1.55
418497	NM_001006258.1	C1H21ORF59	10.89	12.27	11.79	12.9	13.6	12.72	11.79	11.33	12.54
426694	XM_015297503.1,XM_424317.5	CKAP2L	8.17	8.28	7.77	9.24	9.17	8.44	8.46	9	8.85
428864	BGI_novel_T004412,NM_001031548.1	ACP2	11.38	10.84	11.2	12.67	13.65	11.86	11.99	11.44	12.55
423239	BGI_novel_T004470,XM_004941654.2,XM_421163.5	CDAN1	4.39	3.95	4.06	4.58	4.45	4.61	4.5	4.33	4.53
420650	NM_001199648.1,XM_015281492.1	SGOL1	3.01	2.84	2.54	3.86	3.6	3.14	3.28	3.12	3.55
418842	NM_001006270.1	GPALPP1	7.63	7.95	7.64	8.37	8.96	8.17	8.39	7.58	8.47
416753	NM_001278024.1	ATP6V0C	73.24	76.33	74.5	79.22	91.13	84.96	78.74	81.31	84.67
420993	NM_001031008.2,XM_015282379.1	TEX10	18.31	18.64	18.73	20.51	22.55	19.85	19.66	18.53	21.29
427196	BGI_novel_T011075,BGI_novel_T011076,XM_004937220.2,XM_004937221.2,XM_015277552.1,XM_015277553.1,XM_015277554.1,XM_015277555.1	NNT	17.66	16.8	17.88	18.37	20.27	19.32	19.62	17.2	18.96
420388	BGI_novel_T001399,BGI_novel_T001400,XM_004939074.2,XM_004939075.2,XM_004939076.2,XM_004939078.2,XM_004939079.2,XM_015281144.1,XM_015281145.1,XM_015281146.1,XM_418494.5	NKTR	8.39	8.39	8.9	8.96	9.15	9.32	9.12	8.5	8.73
421083	BGI_novel_T002076,BGI_novel_T002077,BGI_novel_T002078,BGI_novel_T002079,BGI_novel_T002080,BGI_novel_T002081,XM_004939803.2,XM_004939804.2,XM_015277987.1,XM_015277988.1,XM_015277989.1,XM_015277990.1,XM_015277991.1,XM_015277992.1	ZNF521	30.55	28.39	27.81	30.81	32.36	31.96	32.63	31.58	31.37
770240	XM_001232688.4	GABARAPL2	19.61	19.19	18.96	20.66	22.53	20.51	19.78	19.57	19.87
416524	BGI_novel_T007890,BGI_novel_T007891,BGI_novel_T007892,BGI_novel_T007893,NM_001012788.1,XM_015294184.1,XM_015294185.1,XM_015294186.1,XM_015294187.1,XM_015294188.1,XM_015294189.1,XM_015294190.1	EPN2	36.24	36.28	37.32	37.69	38.88	37.81	36.24	38.07	37.33
425002	NM_001004411.1,XM_015291666.1,XM_015291667.1	SERPINI1	8.4	7.48	7.19	8.51	9.98	10.14	9.6	8.25	9.57
373980	NM_204166.1	LAMB2	1.83	2.34	1.92	1.47	1.67	1.37	1.64	1.47	1.61
421502	BGI_novel_T002673,XM_004935456.2,XM_004935457.2,XM_015283964.1,XM_015283966.1,XM_429858.4	LOC421502	19.15	18.97	20.7	21.55	24.48	22.06	21.5	21.84	21.84
423653	BGI_novel_T004905,BGI_novel_T004906,BGI_novel_T004907,XM_015288144.1	LOC423653	1.14	1.1	1.24	1.28	1.4	1.53	1.38	1.42	1.55
419067	BGI_novel_T001337,BGI_novel_T001338,XM_015281000.1	RELT	2.96	2.97	3.19	3.2	3.4	3.39	3.13	3.24	3.6
424758	BGI_novel_T006339,BGI_novel_T006340,NM_001031302.1	PLEKHB2	22.84	22.46	21.3	19.65	20.64	20.97	20.9	20.61	20.06
419599	BGI_novel_T009968,BGI_novel_T009969,XM_015297742.1,XM_015297744.1,XM_015297745.1,XM_015297746.1,XM_015297747.1,XM_015297748.1	L3MBTL4	1.69	1.69	1.63	1.75	1.79	1.9	1.89	1.76	1.89
423279	NM_001006477.1	EIF2S1	60.49	58.31	61.51	67.31	70.64	63.12	65.87	61.89	68.72
423712	XM_003641474.3,XM_004942045.2	ADAMTS14	21.44	22.37	21.61	22.73	23.97	22.92	22.36	23.78	24.33
426276	BGI_novel_T000030,BGI_novel_T000031,BGI_novel_T000032,BGI_novel_T000033,XM_004937396.2,XM_004937397.2,XM_004937398.2,XM_004937399.2,XM_004937400.2,XM_004937401.2,XM_004937402.2,XM_015281051.1,XM_015281199.1,XM_015281247.1,XM_015281465.1,XM_015281559.1,XM_015281624.1,XM_423939.5	NCAPH2	8.62	8.6	7.73	9.49	10.75	9.36	8.55	9.76	9.56
378914	NM_204396.1	CDKN1A	12.32	11.53	11.35	13.48	15.5	13.15	12.74	13.59	14.29
422846	XM_004936167.2,XM_420792.5	LYAR	12.98	12.25	11.69	13.66	14.33	13.23	13.17	12.16	13.05
395941	NM_001030370.2,XM_015300900.1,XM_015300944.1	HGF	3.76	3.72	3.14	2.87	2.54	3.04	3.44	2.64	2.37
417978	XM_004937684.2,XM_004937685.2,XM_004937686.2,XM_015289234.1,XM_015289239.1,XM_015289240.1,XM_015289242.1,XM_015289248.1,XM_015289257.1,XM_015289262.1,XM_015289270.1	SOCS1B	2.99	3.27	2.9	2.52	2.77	2.7	2.5	2.66	2.29
416521	NM_001006165.1,XM_015294183.1	PRPSAP2	43.38	41.95	42.13	43.74	46.07	44.73	45.38	42.27	46.72
422237	NM_001031118.1,XM_015278259.1,XM_015278260.1,XM_015278261.1	FAM122A	21.72	21.44	22.15	23.99	26.84	23.59	22.43	21.17	23.99
423642	NM_001199529.1,XM_015288012.1	CISD1	39.33	38.63	39.28	41.46	46.99	43.18	44.32	38.55	41.66
420120	BGI_novel_T010893,XM_015300132.1,XM_015300133.1,XM_015300134.1,XM_418238.5	COMP	1.09	1.22	1.13	1.06	0.96	0.91	1.08	0.9	0.91
427046	BGI_novel_T010780,XM_004948730.2,XM_004948731.2,XM_004948732.2,XM_015299722.1	SAFB2	27.92	31.37	30.23	32.96	37.41	33.9	29.85	31.9	32.54
427443	XM_004937197.2	NUP155	15.42	14.75	14.84	16.81	18.67	16.22	16.19	15.91	16.98
420015	BGI_novel_T010715,BGI_novel_T010716,XM_004948624.2,XM_004948625.2,XM_004948628.2,XM_015299613.1	AOC3	9.25	11.01	8.49	7.54	7.41	5.99	7.69	8.22	8.05
395695	BGI_novel_T001616,BGI_novel_T001617,BGI_novel_T001618,NM_207179.2	AKAP9	22.2	20.9	22.69	23.91	24.08	26.54	24.09	23.18	24.17
419585	NM_001030894.2,XM_015297648.1	TAF12	28.54	28.49	29.73	31.83	32.87	30.05	32.19	29.26	32.61
395643	NM_204839.2	PDLIM4	16.45	17.59	16.7	14.05	15.95	13.36	15.58	15.3	15.62
422463	XM_015276716.1,XM_015276717.1	OTUD4	12.11	11.81	11.49	12.36	13.33	12.66	12.48	12.61	13.24
769989	XM_001232466.4	C1QTNF5	3.81	4.54	3.41	3.05	2.81	2.96	2.81	3.65	3.23
422449	NM_001277915.1	ELMOD2	6.26	5.97	6.72	7.26	7.94	6.94	7.5	6.35	7.03
419484	BGI_novel_T009753,BGI_novel_T009754,XM_015297205.1,XM_015297206.1	MFN2	31.56	31.76	31.48	29.55	31.03	29.1	31	29.6	30.18
419783	BGI_novel_T010178,BGI_novel_T010179,NM_001006319.3,NM_001282047.2,XM_015298004.1	DDX6	29.78	30.35	32.04	32.87	35.79	33.34	34.51	30.8	32.86
417270	XM_415544.5	PRPF4	16.61	15.42	16.68	18.45	19.22	17.22	17.16	18.28	17.57
100858849	BGI_novel_T009161,BGI_novel_T009162,XM_015296088.1,XM_015296089.1,XM_015296090.1,XM_015296091.1	LOC100858849	65.16	70.56	69.57	59.33	64.52	62.02	60.96	61.09	64.55
420846	NM_001012863.2,XM_015275877.1	RBM24	217.96	226.35	240.07	246.27	291.44	273.54	252.06	244.09	280.41
769515	XM_001232797.3,XM_015277566.1,XM_015277567.1	ARL15	4.6	4.75	4.81	4.19	4.56	4.14	4.44	4.15	4.48
416636	XM_015294578.1,XM_414935.5	EMP2	10.88	10.17	9.69	8.64	9.29	9.28	9.81	8.36	9.14
424687	BGI_novel_T006245,XM_015291127.1,XM_015291128.1,XM_015291129.1,XM_015291130.1,XM_015291131.1,XM_015291132.1,XM_015291134.1,XM_015291135.1,XM_015291136.1,XM_015291137.1,XM_015291138.1,XM_015291139.1,XM_015291140.1,XM_015291141.1,XM_015291142.1,XM_015291143.1,XM_015291145.1,XM_015291146.1	DOCK7	17.13	17.46	17.33	17.62	18.46	18.11	17.79	17.23	17.85
107054381	BGI_novel_T007434,BGI_novel_T007435,BGI_novel_T007436,XM_015293151.1	CELSR3	1.47	1.62	1.46	1.83	1.86	1.63	1.66	1.86	1.77
420206	BGI_novel_T002192,NM_001030942.1,XM_015282807.1	E2F5	6.83	7.59	7.62	6.05	6.8	6.19	6.3	6.61	6.73
421895	BGI_novel_T003003,NM_001006414.1,XM_015284833.1	FBXO9	18.56	18.55	18.54	19.89	22.07	19.93	20.19	19.06	21.18
416114	NM_001030603.2,XM_015293122.1	RAD18	9.06	8.31	7.77	9.64	10.09	9.26	9.41	8.72	9.77
107051173	XM_015274826.1	LOC107051173	9.21	11.13	8.65	6.43	7.94	7.1	6.62	8.26	6.67
423792	XM_004942145.2,XM_004942146.2,XM_015288408.1,XM_015288409.1,XM_015288410.1,XM_421664.5	PANK1	3.67	3.41	3.63	3.78	3.97	3.82	3.89	3.96	3.75
423077	XM_004941419.2,XM_015286659.1,XM_015286660.1	SERGEF	2.24	2.28	2.15	2.74	2.69	2.35	2.39	2.46	2.4
100859089	BGI_novel_T002517,BGI_novel_T002518,BGI_novel_T002519,BGI_novel_T002520,XM_015283552.1,XM_015283553.1,XM_015283554.1,XM_015283555.1,XM_015283556.1,XM_015283557.1,XM_015283558.1,XM_015283559.1,XM_015283560.1,XM_015283562.1,XM_015283563.1,XM_015283564.1,XM_015283565.1,XM_015283566.1	NINL	5.03	5.1	5.08	5.22	5.58	5.73	5.38	5.22	5.91
373890	XM_004944816.2,XM_414483.4	ADRA1B	3.38	3.19	4.47	4.64	5.18	4.92	3.72	4.3	4.27
416864	NM_001277809.1,XM_015275289.1,XM_015275290.1,XM_015275291.1,XM_015275292.1,XM_015275293.1	RSRC2	27.56	27.39	27.3	28	29.79	28.98	28.12	26.5	30.11
418649	BGI_novel_T000947,XM_015273746.1,XM_015273752.1,XM_015273756.1	WWC3	16.65	15.7	14.83	17.38	18.26	17.05	16.95	17.58	17.58
425019	XM_004943541.1,XM_004943542.2,XM_015291785.1	MLF1	39.74	41.85	39.63	34.73	36.96	38.4	37.69	34.74	35.7
417971	NM_001030755.1	LUC7L2	28.13	29.1	28.8	32.5	35.32	30.51	30.17	30.93	32.68
427320	XM_424900.5	ZCCHC9	7.04	7.59	6.88	7.8	8.86	8.13	7.46	8.09	7.95
396237	BGI_novel_T006836,BGI_novel_T006837,BGI_novel_T006838,BGI_novel_T006839,BGI_novel_T006840,BGI_novel_T006841,BGI_novel_T006842,BGI_novel_T006843,BGI_novel_T006844,NM_205300.1	MYO5A	12.92	13.09	12.09	13.34	14.23	14.3	13.24	12.57	13.23
421694	XM_001234090.4,XM_015284167.1,XM_015284168.1	HBS1L	18.06	17.69	16.82	18.29	19.36	19.2	19.28	16.97	19.17
BGI_novel_G000184	BGI_novel_T008145	NA	21.36	21.21	21.02	23.54	24.25	21.89	22.41	22.91	23.54
423596	XM_015276787.1	KLHL28	7.02	7.05	7.14	7.36	8.01	7.54	7.43	7.11	7.48
417224	XM_015279714.1	TOR2A	4.11	3.81	4.39	2.74	3.69	2.61	3.2	2.87	3.51
107051241	XM_015274886.1	LOC107051241	5.54	5.49	5.4	6.32	7.17	5.99	5.41	5.13	6.68
395948	NM_205067.1	HSPE1	120.12	118.06	117.12	135.98	141.88	123.83	139.71	118.3	140.13
422377	XM_003641087.3	FAM199X	7.15	7.2	7.24	7.31	7.69	7.63	7.55	7.36	7.13
420908	BGI_novel_T001931,BGI_novel_T001932,BGI_novel_T001933,BGI_novel_T001934,XM_004939690.2,XM_004939692.2,XM_004939694.2,XM_004939695.2,XM_004939696.2,XM_418994.5	PIGN	3.71	3.56	3.39	3.16	3.36	3.15	3.51	3.43	3.37
107050608	XM_015274325.1	LOC107050608	7.27	8.9	7.4	6.04	6.3	4.39	7.12	5.61	4.96
420740	XM_418838.4	EEPD1	12.17	12.98	11.42	10.75	10.75	11.08	11.23	10.84	10.57
417992	NM_001012534.1	TOB2	9.33	9.21	9.39	10.34	11.93	10.3	9.32	10.48	10.82
420419	BGI_novel_T001439,NM_001079726.1,XM_015281097.1,XM_015281098.1,XM_015281099.1,XM_015281101.1,XM_015281102.1	LOC420419	6.99	7.62	6.7	6.03	6.49	6.18	6.4	5.92	5.84
417681	BGI_novel_T009333,BGI_novel_T009334,BGI_novel_T009335,BGI_novel_T009336,BGI_novel_T009337,BGI_novel_T009338,BGI_novel_T009339,BGI_novel_T009340,XM_015296192.1,XM_015296193.1,XM_015296194.1,XM_015296195.1,XM_015296196.1,XM_015296197.1,XM_015296198.1,XM_015296199.1	KIAA0753	3.94	3.86	3.89	4.18	4.69	4.23	4.43	3.62	4.19
771345	XM_001233826.3,XM_004935349.2,XM_004935352.2	EML4	13.65	13.29	13.4	12.62	12.42	11.1	12.64	12.02	12.04
416790	BGI_novel_T008157,BGI_novel_T008158,XM_004945490.2	ANKLE2	12.82	12.59	13.12	13.61	15.27	14.09	13.49	13.29	13.88
422746	BGI_novel_T003841,XM_004936020.2,XM_004936021.2,XM_015285546.1,XM_015285547.1,XM_015285548.1	CEP135	1.1	1.09	0.99	1.14	1.33	1.3	1.16	1.21	1.19
421367	NM_001044646.1	NSL1	18.98	20.01	20.98	21.34	21.99	21.9	19.9	20.79	20.61
420222	NM_001006347.1	OTUD6B	38.45	36.65	39.27	40.04	44.18	42.41	41.32	39.73	40.09
423404	XM_015287744.1,XM_421314.5	NRDE2	4.04	4.33	3.77	3.6	3.61	3.32	3.76	3.83	3.52
423394	BGI_novel_T004672,BGI_novel_T004673,XM_421304.5	GALC	9.66	10.61	10.48	7.33	7.66	9.48	9.68	8.01	8.39
418868	BGI_novel_T001154,BGI_novel_T001155,XM_004938715.2,XM_004938716.2,XM_004938717.2,XM_015276336.1,XM_015276341.1,XM_015276353.1,XM_417063.5	RCBTB1	9.38	8.8	9.88	10.1	11.15	10.55	10.68	9.2	10.27
423872	NM_001031235.1	TAF5	7.5	6.68	7.25	7.66	8.57	8.33	8.08	7.48	7.67
420574	BGI_novel_T001651,BGI_novel_T001652,BGI_novel_T001653,NM_001030977.1,XM_015281395.1,XM_015281396.1,XM_015281397.1	ASNS	110.01	102.94	101.41	95.14	96.14	84.99	99.22	94.48	94.79
769087	XM_001232283.4	ANGPTL4	20.55	21.84	19.11	24.17	27.49	23.08	20.72	22.48	24.91
417828	BGI_novel_T000196,NM_001007851.1,XM_015281587.1,XM_015281591.1,XM_015281595.1	RASSF3	41.23	44.87	39.63	34.57	37.02	38.1	39.39	36.47	36.71
423604	NM_001199507.1,XM_015287964.1,XM_015287965.1	BICC1	31.17	33.02	28.67	27.15	27.75	25.02	29.21	27.69	26.72
374269	BGI_novel_T006480,BGI_novel_T006481,NM_204351.1,XM_015291361.1,XM_015291362.1,XM_015291363.1,XM_015291364.1,XM_015291366.1,XM_015291367.1	TP63	14.02	17.88	11.26	8.75	8.74	9.16	11.25	10.97	10.83
417990	NM_001277374.1,XM_015285093.1,XM_015285096.1	POLR3H	14.54	14	13.76	14.71	16.21	15.61	14.37	14.93	16.6
418689	BGI_novel_T000983,BGI_novel_T000984,NM_001012694.2,XM_015277714.1	TMEM131	32.77	34.97	35.72	37.58	44.2	39.94	36.27	37.7	38.69
374019	NM_204195.1	SOX3	1.5	1.29	1.08	1.99	2.88	1.89	1.58	1.76	2.19
425224	BGI_novel_T005121,BGI_novel_T005122,BGI_novel_T005123,BGI_novel_T005124,BGI_novel_T005125,XM_015288858.1	PLCE1	11.45	11.59	11.95	10.39	9.86	11.19	11.12	10.84	10.46
395142	NM_204483.1	ITGB5	28.83	31.52	28.59	25.08	27.15	22.36	24.45	27.86	24.8
421119	BGI_novel_T002103,NM_001006387.1,XM_015282663.1	TCEA1	28.64	29.47	29.65	33.29	33.59	30.29	31.53	31.4	32.03
421680	BGI_novel_T002809,BGI_novel_T002810,BGI_novel_T002811,XM_004935685.2,XM_004935687.2,XM_004935689.2,XM_004935690.2,XM_004935693.2,XM_015284192.1,XM_015284193.1,XM_015284194.1,XM_015284195.1,XM_419717.5	NHSL1	8.29	8.87	7.53	6.3	5.61	7.34	8.38	6.61	7.27
107054618	XM_015294466.1,XM_015294467.1,XM_015294468.1	BRICD5	2.16	2.25	2.11	2.38	2.73	2.42	2.39	2.49	2.36
395804	BGI_novel_T004685,BGI_novel_T004686,NM_204958.1	PSMC1	81.12	80.27	79.72	86.34	87.77	82.07	80.74	81.34	86.73
427254	NM_001031424.1,XM_015280289.1,XM_015280290.1	ZFAND5	22.48	21.81	22.84	23.41	25.47	24.06	24.1	23.35	25.82
424771	XM_422591.4	C3ORF58	5.79	5.96	5.14	4.71	5.07	4.39	5.69	5.17	5.42
423549	BGI_novel_T004814,NM_001012589.1,XM_015287510.1	EXOC5	16.49	16.04	17.3	17.61	20.09	19.04	19.39	17.69	19.69
BGI_novel_G000083	BGI_novel_T003382	NA	23.66	25.13	27.18	27.58	29.8	28.92	25.28	26.14	26.87
776507	XM_001236024.3,XM_004950702.2	LOC776507	1.89	2.56	1.77	1.26	1.5	1.24	1.57	1.14	1.27
423305	BGI_novel_T004573,BGI_novel_T004574,BGI_novel_T004575,BGI_novel_T004576,BGI_novel_T004577,NM_001012900.1,XM_015287360.1,XM_015287361.1,XM_015287362.1,XM_015287363.1,XM_015287364.1,XM_015287365.1,XM_015287367.1	G2E3	6.12	6.06	6.31	6.62	7.47	6.75	7.12	6.5	6.84
395518	NM_204756.1,XM_015294133.1,XM_015294134.1	MAFK	24.54	26.85	25.59	22.21	24.25	22.82	22.41	23.32	23.96
416847	NM_001030659.1,XM_015275283.1	TMEM120B	2.29	2.01	2.06	2.3	2.5	2.57	2.43	2.22	2.51
416591	NM_001277566.1,XM_015294216.1	GNPTG	16.29	16.64	16.96	18.27	18.55	17.13	17.72	16.55	17.48
428299	XM_015299237.1	LOC428299	0.75	1.26	1.37	2.43	2.85	1.61	1.54	1.64	1.99
770107	BGI_novel_T001163,NM_001079750.1,XM_015275832.1	WDFY2	6.94	6.78	6.66	6.29	6.41	5.71	7.12	6.11	6.37
422178	NM_001031114.1	CLIC2	47.3	52.95	48.99	56.31	72.19	62.63	52.88	54.95	62.25
420848	XM_015275969.1,XM_015275970.1,XM_015275971.1	NUP153	19.38	20.47	19.96	21.04	23.68	22.15	21.2	22.23	22.25
419702	BGI_novel_T010070,BGI_novel_T010071,BGI_novel_T010072,BGI_novel_T010073,XM_004947914.2	VPS11	12.11	12.19	12.4	12.63	13.79	13.23	13.17	12.52	13.37
415450	BGI_novel_T006874,BGI_novel_T006875,NM_001012769.1	SPPL2A	39.01	37.27	35.72	39.85	44.33	41.58	41.25	39.17	40.84
426266	NM_001277722.1	GEMIN6	7.03	7.48	7.12	10.18	10.1	7.88	8.07	7.63	9
429117	BGI_novel_T006276,XM_004936912.2,XM_004936913.2,XM_004936914.2,XM_426673.5	SLC44A5	3.58	3.39	3.48	3.71	4	3.7	3.83	3.56	3.87
395581	BGI_novel_T006511,NM_001290547.1	HTR2B	6.44	6.56	5.21	5.1	4.21	4.62	5.46	4.72	5.2
424162	XM_015289681.1,XM_422008.4	PPIG	49.89	53.56	55.11	56.29	60.7	58.65	54.55	53.91	55.68
424513	XM_015290659.1,XM_015290660.1,XM_015290661.1,XM_422352.5	LRRC8D	19.62	18.82	20.41	20.59	22.49	22.71	21.44	19.82	22.57
422051	XM_004935920.2,XM_420057.5	LOC422051	8.42	8.46	8.45	9.02	9.65	8.81	9.05	8.83	8.9
771904	NM_001079760.1,XM_015291695.1	PFN2	232.87	243.12	250.53	258.26	290.09	268.91	264.67	244.32	277.33
419723	BGI_novel_T010089,NM_001030908.1,XM_015297986.1,XM_015297987.1	FLI1	2.38	2.43	1.93	1.72	1.89	1.61	1.71	1.8	1.69
426446	XM_015282748.1,XM_015282749.1,XM_015282750.1	ADHFE1	1.99	2.12	1.74	1.7	1.52	1.35	1.46	1.52	1.56
100858145	XM_015296719.1,XM_015296724.1	NME7	7.54	8.26	7.92	6.98	7.36	7.33	7.08	7.24	7.51
421774	XM_419802.5	SEC63	28.41	27.73	28.57	29.77	32.14	29.81	30.07	29.03	29.88
395292	BGI_novel_T000773,BGI_novel_T000774,XM_004938345.2,XM_015298481.1,XM_015298487.1,XM_015298492.1,XM_015298510.1,XM_015298516.1,XM_416673.5	ROBO1	14.2	15.35	14.49	15.55	16.31	15.71	15.87	16.76	15.66
373977	BGI_novel_T004500,BGI_novel_T004501,NM_204163.2,XM_015286913.1,XM_015286914.1	PSEN1	12.62	11.32	12.07	13.78	14.32	12.82	14.24	12.23	14.1
770841	BGI_novel_T010011,BGI_novel_T010012,XM_015297860.1	DCDC2B	2.03	2.15	1.89	2.28	2.69	2.35	2.21	2.42	2.41
395073	NM_204430.2,XM_015280410.1	FUT10	1.81	1.9	2.16	2.17	2.43	2.49	1.66	2.48	2.22
423851	NM_001039305.2,XM_015288634.1	MGEA5	38.93	38.54	35.63	35.16	34.07	31.95	35.92	34.5	35.32
770939	XM_001234250.3,XM_004948151.2,XM_015298309.1,XM_015298310.1,XM_015298311.1	C11ORF52	13.94	13.23	17.27	17.79	21.52	19.17	15.43	16.58	17.62
416984	BGI_novel_T008375,BGI_novel_T008376,BGI_novel_T008377,XM_004934401.2,XM_004934402.2,XM_004934403.2,XM_004934404.2,XM_004934405.2,XM_004934406.2,XM_015275389.1,XM_015275391.1,XM_015275392.1,XM_015275393.1,XM_015275394.1	CIT	3.01	2.66	3.16	3.35	3.35	3.39	3.2	3.09	3.43
395262	BGI_novel_T011061,NM_204575.1	LIFR	2.63	2.48	2.4	3.07	2.66	3.07	2.86	2.79	2.86
427694	NM_001031469.1,XM_015275336.1,XM_015275337.1	SBNO1	30.6	29.07	32.36	32.57	35.63	35.55	33.81	31.28	33.32
395813	NM_204966.1	HAND2	3.69	4.66	3.75	2.47	3.35	2.86	2.87	3.05	3.04
416168	NM_001030607.1	RARS	29.66	29.5	29.48	32.1	32.53	30.17	30.38	30.27	31.75
771862	BGI_novel_T010664,XM_015299523.1,XM_015299524.1	PLXDC1	13.71	14.59	13.94	11.85	12.91	13.26	13.23	13.14	12.67
776040	XM_001235055.4,XM_004936486.2	CGRRF1	3.41	3.22	3.45	3.9	4.15	3.57	3.86	3.55	3.84
431303	BGI_novel_T011483,XM_428854.5	BCDIN3D	3.59	3.31	3.45	3.88	4.02	3.63	3.15	3.43	4.13
415356	BGI_novel_T006735,XM_015279016.1,XM_015279017.1,XM_015279018.1,XM_015279019.1	UBE2Q2	31.09	32.64	31.75	30.13	30.62	28.82	29.68	30.46	30.26
415496	XM_004943851.2,XM_413869.5	AEN	10.26	10.17	11.78	12.76	15.31	12.67	11.24	13.74	14.32
430336	BGI_novel_T001349,XM_004939024.2,XM_004939026.2,XM_015281035.1,XM_015281036.1,XM_015281037.1,XM_015281038.1,XM_015281039.1,XM_015281041.1	SMARCD3	13.48	14	14.06	14.42	15.33	16.04	14.95	14.4	14.56
423250	BGI_novel_T004502,NM_001199684.1,XM_015287085.1,XM_015287086.1	RBM25	19.85	21.84	21.98	22.72	25.9	24.84	21.36	22.54	22.82
419841	XM_417970.5	FAM72A	9.62	9.01	9.25	10.55	11.34	9.87	10.55	10.19	10
BGI_novel_G001097	BGI_novel_T013388	NA	1.23	0.93	1.3	1.98	2.15	1.42	1.65	1.33	1.38
416936	XM_004934333.2	DDX51	10.11	10.14	10.24	11.02	11.97	10.71	10.64	10.68	10.93
771457	XM_015290912.1,XM_015290913.1,XM_015290914.1	FAM73A	2.1	1.94	2.16	2.29	2.31	2.21	2.1	2.13	2.21
423189	BGI_novel_T004422,BGI_novel_T004423,XM_004941584.2,XM_004941585.2,XM_421114.5	LRP4	4.71	4.62	4.88	4.97	5.53	5.73	5.27	5.07	5.5
427430	XM_004937175.2,XM_425002.5	C1QTNF3	158.99	149.96	111.01	173.77	201.26	185.83	196.8	198.3	215.82
396061	NM_205155.2	FASN	27.91	26.95	29.49	30.02	34.32	32.18	31.99	29.03	30.62
420550	BGI_novel_T001619,BGI_novel_T001620,BGI_novel_T001621,XM_015281958.1,XM_015281959.1,XM_015281960.1,XM_015281961.1,XM_015281962.1,XM_418652.5	ANKIB1	27.53	26.1	27.27	28.2	28.58	29.97	30.59	28.68	29.78
419571	XM_015297587.1,XM_417719.5	KDM1A	35.19	36.46	35.99	36.75	37.43	37	37.22	36.2	37.71
422598	XM_015276479.1,XM_015276480.1	SCD5	11.27	10.83	11.45	11.81	13.82	13.11	12.23	12.62	13.04
415883	BGI_novel_T007242,BGI_novel_T007243,XM_004944356.2,XM_015292722.1,XM_015292723.1,XM_414239.5	MRVLDC3	7.64	7.84	7.74	6.79	7.53	6.91	7.7	6.7	6.85
428576	XM_004935407.2,XM_015283772.1,XM_015283773.1	DLK2	2.22	2.23	2.29	1.89	2.04	2.15	2.04	1.89	2.02
418329	NM_001030780.2	RABL3	5.11	4.68	4.83	5.13	5.37	5.42	5.13	5.18	5.5
427566	XM_015292700.1,XM_015292701.1	ATXN1L	10.57	10.71	11.01	11.08	11.99	11.77	10.96	11.06	11.1
418452	BGI_novel_T000759,NM_001030790.1,NM_001278101.1,NM_001278103.1,XM_015296356.1,XM_015296361.1	ADPRH	22.06	23.49	20.99	20.67	19.44	19.42	20.46	21.11	19.38
395415	NM_204681.2,XM_015298684.1,XM_015298685.1,XM_015298686.1,XM_015298687.1,XM_015298688.1,XM_015298689.1,XM_015298690.1	MGAT4C	18.16	19.82	18.67	21.19	25.04	21.54	19.28	20.98	23.16
395344	BGI_novel_T011256,NM_204633.1,XM_015280236.1,XM_015280237.1,XM_015280238.1,XM_015280239.1,XM_015280240.1	SPINZ	19.42	19.34	18.9	19.62	20.69	20.31	20.64	20.27	20.76
416681	XM_414977.5	TMEM209	9.51	9.01	9.57	10.51	10.82	9.77	9.82	10.88	11.06
107049738	BGI_novel_T012894,BGI_novel_T012895,BGI_novel_T012896,XM_015273552.1,XM_015273554.1	LOC107049738	5.49	5.7	5.6	5.72	5.98	5.93	5.78	5.79	5.47
419097	XM_015290906.1,XM_015290915.1	LRP6	3.12	3.26	3.27	3.33	3.55	3.44	3.44	3.43	3.4
426279	BGI_novel_T012367,BGI_novel_T012368,XM_015302516.1,XM_015302518.1,XM_015302519.1,XM_015302520.1,XM_015302521.1	RIMBP3C	1.89	1.68	2.01	2.07	2.25	2.18	2.2	2.22	2.41
424948	BGI_novel_T006520,XM_015291568.1,XM_422755.5	EIF2B5	22.98	22.77	22.77	24.1	25.55	23.67	24.51	23.37	25.48
395783	BGI_novel_T011293,BGI_novel_T011294,NM_204941.1	CHD1	11.45	11.76	12.41	12.5	13.52	13.02	12.52	12.53	12.48
100858086	BGI_novel_T002815,BGI_novel_T002816,BGI_novel_T002817,BGI_novel_T002818,XM_004935711.2,XM_004935712.2,XM_004935713.2,XM_004935717.2,XM_004935718.2,XM_015284178.1,XM_015284179.1,XM_015284180.1	BCLAF1	54.59	53.3	53.04	54.75	57.73	56.9	54.8	54.53	56.42
107050133	XM_015273920.1	NPM2	1.54	1.72	1.53	2.05	1.86	1.76	1.74	1.86	2.17
768362	BGI_novel_T007114,BGI_novel_T007115,NM_001145914.1	POP4	10	10.1	11.29	12.72	14.73	11.86	11.08	11.48	12.27
416620	BGI_novel_T007974,BGI_novel_T007975,BGI_novel_T007976,XM_015294568.1,XM_015294569.1	POLR3E	23.94	22.65	24.84	25.05	27.14	27.25	25.4	24.49	24.48
395747	BGI_novel_T010630,BGI_novel_T010631,BGI_novel_T010632,XM_015299450.1,XM_015299451.1,XM_015299452.1,XM_015299454.1,XM_015299455.1	ETV4	17.67	19.79	17.65	20.08	22.69	21.05	18.46	19.43	18.97
100858751	XM_003643371.3,XM_015273918.1	LOC100858751	1.37	1.7	1.41	0.94	1.09	1.27	1.38	1.06	1.54
422932	NM_001012892.1	SUCLG1	19.54	17.99	19.35	20.68	22.62	20.53	21.03	19.69	20.53
395312	BGI_novel_T010199,BGI_novel_T010200,BGI_novel_T010201,NM_204608.1,XM_015297944.1,XM_015297945.1,XM_015297946.1,XM_015297947.1,XM_015297948.1	IL18	7.43	8	7.16	6.92	5.88	6.52	6.83	6.28	6.86
418890	XM_417084.4	NHLRC3	4.51	4.35	4.15	3.97	4.07	4.06	4.14	4.33	3.77
421819	BGI_novel_T002927,XM_004940391.2,XM_419843.5	RNGTT	10.74	10.8	10.62	10.88	11.42	11.29	11.57	10.97	11.41
423771	BGI_novel_T005086,BGI_novel_T005087,BGI_novel_T005088,BGI_novel_T005089,XM_015288445.1,XM_015288446.1,XM_015288447.1	ZFAND4	10.2	10.52	10.6	10.75	11.24	10.91	11.02	9.84	10.92
420166	BGI_novel_T002139,BGI_novel_T002140,NM_001199404.1,XM_015282738.1,XM_015282739.1,XM_015282740.1,XM_015282741.1	TRIM55	65.08	67.16	60.04	56.44	59.6	56.61	58.12	58.73	60.89
430669	XM_428222.5	EFHD2	12.84	10.62	11.97	15.35	16.66	13.27	11.92	13.24	15.52
416436	BGI_novel_T007835,BGI_novel_T007836,BGI_novel_T007837,BGI_novel_T007838,XM_004945102.2,XM_015294267.1,XM_015294268.1,XM_015294269.1	TECPR1	7.36	6.9	6.66	6.21	6.25	5.26	5.54	6.25	5.34
395635	NM_204831.2,XM_015284494.1	HDAC2	83.06	80.55	84.6	86.71	97.89	92.3	91.91	85.55	91.68
395135	NM_204478.3	NUF2	12.54	12.26	11.91	14.62	14.2	12.78	13.29	12.25	14.86
424381	XM_422226.5	PHGDH	125.56	134.37	117.67	107.24	108.29	83.55	99.72	115.3	108.67
424615	BGI_novel_T006168,BGI_novel_T006169,BGI_novel_T006170,BGI_novel_T006171,XM_015291245.1,XM_015291246.1,XM_015291247.1,XM_015291248.1,XM_015291249.1,XM_015291250.1	MOBKL2C	5.78	6.49	6.38	6.98	6.86	6.74	6.78	5.84	6.41
776138	XM_001235688.4,XM_004936419.2	JAG2	16.1	15.78	15.1	16.28	17.39	16.96	17.7	16.11	16.47
423368	BGI_novel_T004656,BGI_novel_T004657,XM_004941813.2,XM_004941814.2,XM_004941815.2,XM_015287706.1,XM_015287707.1,XM_421283.4	GPATCH2L	8.06	8.08	8.37	8.47	9.02	9.38	9.06	8.37	8.67
771284	XM_015282064.1,XM_015282065.1	MKX	1.05	1.23	0.95	0.9	0.79	0.69	0.99	0.77	0.94
419284	NM_001012834.1,XM_015296394.1,XM_015296395.1,XM_015296396.1	KIF3B	7.14	6.99	6.95	7.25	7.68	7.98	7.54	7.08	7.65
423919	XM_015288923.1,XM_015288924.1,XM_421781.5	LOC423919	1.08	1.01	1.1	1.11	1.11	1.13	0.9	0.95	0.9
424998	BGI_novel_T006593,BGI_novel_T006594,BGI_novel_T006595,BGI_novel_T006596,BGI_novel_T006597,BGI_novel_T006598,BGI_novel_T006599,BGI_novel_T006600,XM_015291733.1,XM_015291734.1,XM_015291735.1,XM_015291737.1,XM_015291738.1,XM_015291739.1,XM_015291740.1,XM_015291741.1,XM_015291742.1,XM_015291743.1,XM_015291744.1,XM_015291745.1,XM_015291746.1,XM_015291747.1,XM_015291748.1	LOC424998	0.82	0.98	0.89	0.96	0.92	0.92	1.05	1.06	1.05
422271	NM_001006434.2	APOOL	2.32	2.9	2.45	2.02	2.27	2.24	2.82	2.9	2.93
107054536	XM_015293949.1	LOC107054536	0.36	0.26	0	0.42	0	0	1.35	1.66	1.58
404778	NM_213584.2,XM_015280600.1	RAD17	5.32	5.52	5.93	5.8	5.83	5.77	5.46	5.3	5.41
422394	BGI_novel_T003406,BGI_novel_T003407,BGI_novel_T003408,XM_015278653.1	AFF2	3.53	3.52	3.2	3.43	3.52	3.48	3.24	3.19	3.26
424220	XM_422069.5	IGFBP5	0.89	1.14	1.46	1.4	1.46	1.39	1.18	1.17	1.24
396463	NM_205472.1,XM_015295868.1,XM_015295876.1,XM_015295883.1,XM_015295887.1,XM_015295892.1,XM_015295899.1,XM_015295902.1,XM_015295906.1,XM_015295915.1	POU2F1	5.2	6.3	6.04	6.74	6.88	6.35	5.52	5.58	5.62
BGI_novel_G001333	BGI_novel_T013758	NA	1.02	0	0	1.23	1.13	1.13	0	0.38	0.41
420349	BGI_novel_T002268,XM_015283158.1,XM_015283159.1,XM_418456.5	TBC1D31	4.87	5.13	5.32	5.41	5.53	5.43	5.12	4.9	4.96
423489	BGI_novel_T004771,XM_421394.5	KIF26A	51.04	53.36	45.12	46.07	46.73	47.96	51.34	51.79	50.21
BGI_novel_G001202	BGI_novel_T013574	NA	0.72	1.95	2.57	2.13	2.29	2.18	1.7	1.64	1.86
445340	BGI_novel_T002894,BGI_novel_T002895,XM_003641038.3,XM_004940353.2,XM_004940355.2,XM_015284537.1,XM_015284538.1,XM_015284539.1	PRDM1	1.14	1.45	1.26	1.36	1.28	1.44	1	1.05	1.1
107050482	XM_015274223.1	LOC107050482	0.77	1.44	1.4	1.28	1.27	1.26	1.08	1.1	1.17
417213	BGI_novel_T008591,BGI_novel_T008592,BGI_novel_T008593,NM_001012799.1,XM_015279488.1,XM_015279489.1,XM_015279490.1	ODF2	16.11	16.67	15.82	16.92	16.76	16.39	15.44	15.78	15.76
420061	NM_001034817.2,XM_015299709.1	BTN1A1	1.14	1.12	1.25	1.28	1.12	1.19	0.93	0.96	0.89
419088	BGI_novel_T001290,BGI_novel_T001291,NM_001005346.1	TSKU	29.23	28.48	22.15	21.95	20.97	21.25	24.09	23.15	24.32
422270	XM_004940709.2	LOC422270	1.04	1.28	0.71	0.93	0.84	0.85	1.23	1.08	1.14
417504	BGI_novel_T009109,XM_004946472.2,XM_015295986.1,XM_015295987.1,XM_015295988.1,XM_015295989.1,XM_015295990.1,XM_015295991.1,XM_015295993.1	COL26A1	1.8	1.91	1.35	1.37	1.19	1.39	1.63	1.73	1.7
BGI_novel_G000271	BGI_novel_T011021	NA	1.19	1.14	1.19	1.29	1.21	1.22	1.01	1.07	1.09
421896	BGI_novel_T003004,BGI_novel_T003005,BGI_novel_T003006,XM_004940476.2,XM_004940477.2,XM_419912.5	ICK	8.1	7.63	7.52	8.35	8.49	8.06	7.37	7.66	7.39
416349	BGI_novel_T007787,BGI_novel_T007788,XM_015294049.1,XM_015294050.1,XM_015294051.1,XM_015294052.1,XM_015294053.1	TCERG1	31.91	35.91	32.82	35.88	36.74	36.58	33.86	33.42	34.7
417384	BGI_novel_T008894,XM_015295351.1,XM_015295352.1,XM_415639.5	ASPSCR1	18.24	17.44	18.74	17.6	17.67	17.74	18.19	18.43	18.69
107050634	XM_015274347.1	CACNG7	3.28	4.94	5.75	6.24	6.66	5.52	3.44	4.35	4.08
396369	NM_205404.1	KCNJ3	0.84	0.96	1.05	1.07	1.01	0.93	0.48	0.72	0.58
396495	NM_205498.1	IL8L2	1.26	1.28	1.93	2.02	2.05	1.72	1.31	1.42	1.38
100858177	XM_015277437.1	LOC100858177	1.43	0.68	1.07	0.62	0.92	0.57	1.33	1.24	1.23
395542	BGI_novel_T000536,NM_001001337.1,NM_001001339.1,NM_001001340.1,NM_001001341.1,NM_001306152.1,NM_204771.1	TEAD4	66.53	70.03	65.73	66.47	68.97	67.45	62.9	62.56	64.32
423207	NM_001199655.1	VPS18	11.67	11.48	11.34	11.52	11.82	11.48	12.39	12.17	12.59
422500	BGI_novel_T003521,BGI_novel_T003522,BGI_novel_T003523,XM_004941010.2,XM_015276630.1,XM_015276631.1	LARP1B	6.48	5.88	6.57	6.2	6.43	6.24	5.94	5.82	5.94
421312	BGI_novel_T002533,XM_004935278.2,XM_419377.5	CHGB	47.87	54.23	45.93	52.61	54	53.53	50.73	49.02	48.19
374080	BGI_novel_T011222,NM_204237.1,XM_015280232.1	TLE4	4.87	4.9	5.77	5.42	5.66	5.66	4.39	4.44	4.98
378910	NM_204393.1,XM_015289975.1,XM_015289986.1	RECQL	7.92	8.38	7.55	7.98	8.21	8.29	8.66	8.87	9.06
BGI_novel_G000096	BGI_novel_T003836	NA	1.57	1.17	1.62	1.49	1.28	1.6	1.86	2.02	1.98
107055387	XM_015300209.1	LOC107055387	0.8	1.28	0.75	1.15	0.93	1.15	0.75	0.65	0.72
425900	BGI_novel_T002046,BGI_novel_T002047,XM_015282496.1,XM_015282497.1,XM_015282499.1	ANKRD12	2.39	2.47	2.26	2.52	2.5	2.45	2.37	2.39	2.33
395551	NM_001030360.2	CCL4	2.28	3.6	1.72	3.11	3.57	2.98	2.25	2.47	2.21
421280	BGI_novel_T002452,XM_015278096.1,XM_419349.5	VPS54	8.52	8.59	9.1	9.55	9.33	9.08	8.67	8.69	8.72
418048	NM_001277377.1,XM_015285339.1	MPST	17.31	15.9	14.45	14.85	14.92	14.29	15.63	15.86	15.57
419231	BGI_novel_T009475,NM_001278151.1,XM_015296380.1	SLCO4A1	3.1	3.28	3.59	3.47	3.53	3.56	3.29	3.03	3.17
420645	XM_015281813.1,XM_015281814.1	PLCL2	3	2.75	3.16	3.07	3.08	2.9	2.75	2.69	2.58
107049185	XM_015283927.1	LOC107049185	1.44	1.52	0.39	1.4	1.62	1.42	1.14	0.84	0.86
100858130	XM_015299981.1,XM_015299982.1	LOC100858130	7.45	9.01	6.41	6.65	6.71	6.59	7.08	7.41	7.65
416469	XM_015294348.1,XM_015294349.1,XM_015294350.1,XM_015294351.1	CHST12	9.27	9.11	8.1	8.81	9	8.87	8.33	8.37	7.9
431569	XM_004949383.2,XM_004949384.2,XM_429123.5	RHOBTB3	1.49	1.8	1.55	1.85	2	1.85	1.67	1.7	1.67
415509	XM_015292275.1	ARRDC4	5.8	5.02	4.87	5.33	5.35	5.27	4.97	5.11	5.14
BGI_novel_G000810	BGI_novel_T012446	NA	1.75	1.91	2.15	2.07	1.99	1.53	0.94	0.74	1.2
427445	XM_004937200.2,XM_425019.5	EGFLAM	39.69	41.82	30.69	31.83	32.01	33.94	37.14	39.44	36.11
107057141	XM_015302167.1	LOC107057141	4.81	4.4	3.38	2.58	3.58	3.01	4.48	4.33	4.15
BGI_novel_G000016	BGI_novel_T000299	NA	3.07	2.22	3.98	4.1	4.13	3.59	2.14	2.6	3.08
BGI_novel_G000700	BGI_novel_T012189	NA	0.99	1	1.51	1.22	1.22	1.21	1.1	1.12	1.17
417742	BGI_novel_T000149,XM_015274779.1,XM_015274810.1,XM_015274859.1,XM_015274906.1,XM_015274979.1	HDAC10	4.47	4.29	4.21	4.59	4.76	4.45	3.94	3.78	4.21
407091	BGI_novel_T011009,BGI_novel_T011010,BGI_novel_T011011,NM_001277104.1	UBAP2	26.25	29	25.17	28.41	30.4	29.46	21.16	25.79	23.84
418223	NM_001291811.1,XM_015290446.1	A4GALT	2.92	2.7	3.01	2.85	2.92	3.06	2.72	2.65	2.58
422034	XM_015285176.1,XM_015285177.1,XM_420039.5	TDH	2.81	2.9	1.6	1.38	1.27	1.39	1.63	1.52	1.52
420792	BGI_novel_T001824,BGI_novel_T001825,BGI_novel_T001826,BGI_novel_T001827,NM_001277761.1,XM_015275851.1,XM_015275852.1,XM_015275853.1,XM_015275854.1,XM_015275855.1	TNS3	13.77	13.7	14.68	13.33	13.16	13.4	14.29	13.82	13.82
771832	XM_015287697.1,XM_015287698.1	PGF	42.27	50.74	33.7	31.38	31.54	30.46	35.19	33.9	32.94
427419	BGI_novel_T011036,XM_424992.5	MYO3AL	5.14	4.91	4.4	4.45	4.51	4.3	4.64	4.69	4.69
415603	BGI_novel_T011272,XM_004949276.2,XM_004949277.2,XM_413971.5	MCC	6.53	6.18	6.2	6.58	6.49	6.28	5.93	6.14	6.02
422756	XM_420710.5	RASL11B	5.08	5.56	4.67	4.27	4.59	4.29	4.95	4.76	5.11
770958	XM_001234273.4,XM_004949458.2	SSBP2	6.99	6.95	7.68	7.25	7.14	6.98	6.83	6.82	6.82
396093	NM_001001472.2	NFKBIA	8.41	8.68	7.95	8	8.31	8.06	6.99	7.21	7.66
422934	BGI_novel_T004004,BGI_novel_T004005,BGI_novel_T004006,XM_015286034.1,XM_015286036.1,XM_015286037.1,XM_420872.5	SMOX	11.06	12.43	9.59	10	10.77	10.45	9.55	9.61	9.42
416124	XM_414455.5	PLXND1	4.2	5.07	3.99	3.72	3.76	3.69	3.81	3.85	3.8
404773	NM_213580.2	RP5-966M1.6	40.48	45.21	54.65	51.25	54.6	53.79	46.25	49.66	47.56
BGI_novel_G000998	BGI_novel_T013158	NA	9.91	15.49	13.11	14.4	18.39	17.34	12.33	12.38	11.1
427119	BGI_novel_T011331,XM_004949382.2,XM_015280540.1,XM_424711.4	ELL2	5.72	5.88	5.86	5.67	5.56	5.8	6.07	5.97	5.92
100858424	XM_003641892.3	IL34	1.23	1.7	0.99	1.26	1.16	1.03	0.87	0.92	0.89
107050675	XM_015274379.1	LOC107050675	2.34	2.24	2.02	2.33	2.62	2.53	2.15	2.2	2.14
BGI_novel_G000954	BGI_novel_T012976	NA	6.34	7.07	5.92	6.74	7.06	6.95	7.28	7.33	7.55
421099	XM_015282609.1,XM_015282610.1,XM_419183.5	LOC421099	2.24	2.13	1.76	1.61	1.72	1.62	1.85	1.77	1.89
417303	BGI_novel_T008778,BGI_novel_T008779,BGI_novel_T008780,BGI_novel_T008781,BGI_novel_T008782,BGI_novel_T008783,BGI_novel_T008784,BGI_novel_T008785,NM_001030695.1,XM_015295128.1,XM_015295129.1,XM_015295130.1	ZNF302	7.58	7.7	7.21	7.99	7.52	7.68	7.21	7.15	6.86
427236	BGI_novel_T011205,BGI_novel_T011206,BGI_novel_T011207,XM_004949126.2,XM_004949127.2,XM_015280196.1,XM_015280197.1,XM_015280198.1,XM_015280199.1,XM_424821.5	DENND4C	3.76	4	3.5	3.98	3.94	3.96	3.77	3.87	3.86
422883	BGI_novel_T003968,BGI_novel_T003969,NM_001031165.1,XM_015285780.1,XM_015285781.1,XM_015285782.1,XM_015285783.1,XM_015285784.1,XM_015285785.1,XM_015285786.1,XM_015285787.1,XM_015285788.1,XM_015285789.1,XM_015285791.1	SH3BP2	1.79	1.48	1.81	1.58	1.62	1.62	1.5	1.33	1.42
417211	XM_415494.5	WDR34	7.33	6.81	7	7.64	7.84	7.05	6.6	6.63	6.67
BGI_novel_G000329	BGI_novel_T011574	NA	1.9	3.38	2.48	1.68	1.86	1.89	2.53	2.1	2.36
419875	NM_001006323.1,XM_015298930.1	SLC16A1	29.29	27.83	28.22	29.25	29.48	28.54	30.15	30.55	30.08
373960	NM_204155.1,XM_015285868.1	SMYD1	101.06	98.68	88.06	85.72	87.9	87.8	91.22	89.89	93.03
423487	BGI_novel_T004766,BGI_novel_T004767,XM_004936380.2,XM_004936383.2,XM_015287836.1,XM_015287837.1,XM_015287838.1,XM_015287839.1,XM_015287840.1,XM_015287841.1,XM_421392.5	PPP1R13B	12.37	13.59	13.35	13.18	13.55	12.86	12.5	12.27	12.48
107050288	BGI_novel_T013148,BGI_novel_T013149,XM_015274071.1,XM_015274072.1,XM_015274073.1	LOC107050288	2.9	2.98	2.68	3.05	3.15	3.31	2.93	2.75	2.7
419107	NM_001030841.2,XM_015293553.1,XM_015293603.1	TAF3	17.8	17.93	19.65	19.68	20.45	19.75	18.75	19.01	19.15
101748058	BGI_novel_T001563,XM_015281607.1	LOC101748058	5.63	6.2	4.5	4.44	4.41	4.42	5.27	5.31	4.73
418081	BGI_novel_T000372,XM_015286186.1	CHST11	3.41	3.68	3.68	3.57	3.51	3.72	3.31	3.41	3.3
420195	XM_004939932.2,XM_004939933.2,XM_004939934.2,XM_015282854.1,XM_015282855.1,XM_015282856.1,XM_015282857.1,XM_015282858.1	PAG1	19.21	19.16	17.03	18.96	18.27	17.7	19.59	19.58	19.76
416241	XM_015293898.1	LSM11	5.91	6.51	6.85	6.56	6.9	6.54	6.22	6.07	6.28
BGI_novel_G001226	BGI_novel_T013612	NA	1.52	2.27	1.4	2.45	2.15	2.3	0.7	1.25	1.7
417371	BGI_novel_T008887,BGI_novel_T008888,XM_015295331.1,XM_015295332.1,XM_015295334.1,XM_015295335.1,XM_015295336.1,XM_015295337.1,XM_015295338.1	UNK	3.75	4.2	3.93	4.3	4.5	4.24	4.08	4	3.85
423634	BGI_novel_T004888,NM_001282077.1	TMEM254	11.32	11.25	11	11.26	10.65	10.72	10.2	10.01	10.23
100857405	XM_003643434.3	ANAPC15	11.87	12.11	11.82	12.2	12.72	12.13	11.64	11.36	11.73
769120	XM_001231952.3,XM_004947226.2,XM_015296534.1,XM_015296535.1	GCNT7	1.52	1.77	1.88	1.71	1.74	1.73	1.9	1.8	1.82
769288	BGI_novel_T003583,BGI_novel_T003584,BGI_novel_T003585,BGI_novel_T003586,BGI_novel_T003587,BGI_novel_T003588,BGI_novel_T003589,BGI_novel_T003590,BGI_novel_T003591,BGI_novel_T003592,XM_001232531.4,XM_004941063.2,XM_004941065.2,XM_015276549.1,XM_015276550.1,XM_015276551.1,XM_015276552.1,XM_015276553.1,XM_015276554.1,XM_015276555.1,XM_015276556.1,XM_015276557.1,XM_015276558.1	STOX2	5.91	5.84	5.71	5.83	5.34	5.62	6.19	6.43	6.06
419718	XM_015298107.1,XM_015298108.1,XM_015298109.1,XM_417860.4	ST3GAL4	14.53	16.55	13.13	12.53	12.94	12.48	13.6	13.67	14.68
BGI_novel_G000984	BGI_novel_T013074	NA	4.79	3.81	3.71	4.73	4.69	4.19	3.73	4.03	3.77
418753	XM_416953.5	RAB20	9.68	10.23	9.84	9.66	10.15	10.06	9.19	8.77	9.4
396152	BGI_novel_T000831,NM_205227.1,XM_015299299.1,XM_015299305.1	RUNX1	33.09	37.36	35.67	33.48	34.41	34.03	35.73	35.67	34.79
BGI_novel_G001035	BGI_novel_T013221	NA	2.39	7.02	2.43	3.84	3.88	5.66	2.51	2.22	2.28
768780	BGI_novel_T000097,XM_015275758.1,XM_015275759.1	RSBN1L	3.72	3.55	3.84	3.85	3.99	3.92	3.72	3.65	3.79
396028	NM_001105315.1,NM_205130.1	KITLG	1.45	1.04	0.72	0.73	0.68	0.65	0.77	0.86	0.8
770787	XM_001234113.4,XM_004940678.2,XM_004940679.2,XM_004940680.2,XM_015278475.1	FHL1	22.42	24.38	16.4	16.15	17.96	18.22	19.86	19.54	19.84
769140	NM_001113292.1,XM_015287560.1,XM_015287561.1,XM_015287562.1,XM_015287563.1,XM_015287564.1,XM_015287565.1	BMF	6.73	6.71	6.51	6.61	6.79	6.99	6.25	6.23	5.7
428194	BGI_novel_T009748,XM_004947497.2	LRRC38	2.09	2.17	1.76	1.81	1.84	1.76	1.92	1.92	1.87
422382	XM_004940850.2,XM_420351.5	RNF128	2.59	2.39	3.5	3.31	3.42	3.06	2.95	2.82	2.81
771460	NM_001302158.1,XM_001233909.4,XM_015296942.1	CTNNBIP1	18.68	21.19	17.09	18.49	18.64	19	19.19	19.77	19.84
693246	NM_001044670.1,XM_015292531.1,XM_015292532.1	CENPN	13.09	13.57	12.54	13.51	14.68	13.39	12.6	11.37	11.93
426312	BGI_novel_T002153,XM_003640824.3,XM_015282901.1,XM_015282902.1	SULF1	3.04	2.87	2.64	3.06	3.19	2.87	3.35	3.42	3.61
418975	NM_001278088.1,XM_015278138.1	AASDHPPT	3.17	3.11	3.62	3.69	3.84	3.6	3.49	3.23	3.34
417427	BGI_novel_T008933,BGI_novel_T008934,BGI_novel_T008935,XM_003642346.3,XM_004946221.2,XM_004946222.2,XM_015279972.1,XM_015279974.1	HELZ	21.14	22.46	23.55	22.68	23.91	23.34	21.9	22.15	22.1
378890	BGI_novel_T005052,BGI_novel_T005053,BGI_novel_T005054,BGI_novel_T005055,BGI_novel_T005056,BGI_novel_T005057,BGI_novel_T005058,BGI_novel_T005059,BGI_novel_T005060,BGI_novel_T005061,NM_001030340.1	PPP3CB	24.45	24.66	23.75	23.67	24.33	23.76	24.77	24.98	24.53
417997	BGI_novel_T000323,BGI_novel_T000324,BGI_novel_T000325,BGI_novel_T000326,NM_001006237.1,XM_015285127.1,XM_015285130.1	RANGAP1	24.16	24.19	26.15	26.48	27.22	25.88	25.44	24.74	24.73
422588	BGI_novel_T003630,XM_420547.4	HSD17B11	6.21	6.73	5.47	5.78	5.3	5.17	6.14	6.1	5.98
424743	BGI_novel_T006303,BGI_novel_T006304,BGI_novel_T006305,BGI_novel_T006306,BGI_novel_T006307,BGI_novel_T006308,BGI_novel_T006309,BGI_novel_T006310,BGI_novel_T006311,BGI_novel_T006312,BGI_novel_T006313,BGI_novel_T006314,BGI_novel_T006315,NM_001252128.1,XM_015276848.1,XM_015276849.1,XM_015276850.1,XM_015276851.1,XM_015276852.1,XM_015276854.1,XM_015276855.1,XM_015276856.1,XM_015276857.1	GIGYF2	27.16	29.23	30.64	29.68	30.31	30.9	28.32	29.28	28.69
417434	XM_415686.5	GNA13	11.42	11.32	12.1	11.72	12.42	12.48	11.31	11.13	11.48
418212	BGI_novel_T000478,XM_015291434.1,XM_015291441.1,XM_015291451.1	ITPR2	6.21	5.92	6.17	6	5.86	5.98	6.32	6.3	6.09
421840	XM_419861.5	RWDD2A	3.14	3.5	3.62	3.57	3.57	3.33	3.13	3.12	3.27
107050875	XM_015274572.1	LOC107050875	11.19	15.07	15.48	13.88	13.4	12.11	11.61	10.99	11.08
418742	XM_416941.5	GRTP1	1.65	1.36	1.5	1.76	2.43	1.95	1.4	1.42	1.24
107057628	XM_015302711.1	WDR83	6.91	6.83	6.25	6.7	6.87	6.51	5.24	5.61	6.22
419674	BGI_novel_T010039,BGI_novel_T010040,BGI_novel_T010041,XM_015297906.1	PABPC4	7.7	7.38	7.62	8.23	8.07	7.7	7.36	7.57	7.39
418737	XM_015277909.1	GAS6	3.15	3.42	3.62	2.69	2.99	3.09	3.37	3.33	3.28
395824	BGI_novel_T006165,NM_204976.2	VDHAP	2.21	1.93	2.32	1.92	1.88	2.08	2.3	2.13	2.37
416772	XM_004945484.2,XM_015275683.1,XM_015275684.1,XM_015275685.1,XM_015275686.1,XM_015275687.1,XM_015275688.1,XM_015275689.1,XM_415067.5	PPM1F	4.42	3.66	4.51	4.71	4.49	4.76	4.37	4.35	4.41
415520	BGI_novel_T006932,BGI_novel_T006933,BGI_novel_T006934,XM_003641822.3	LRRK1	2.06	2.34	1.89	2.26	2.14	2.24	2.11	2.07	2.08
427274	BGI_novel_T011291,XM_003643055.3,XM_015280468.1,XM_015280469.1,XM_015280470.1,XM_015280471.1,XM_015280472.1	PAM	45.83	44.35	43.52	41.13	43.08	43.68	46.44	44.82	45.38
418484	XM_004938373.2,XM_004938374.2,XM_416692.5	RWDD2B	5.75	6.31	6.6	6.94	7.5	6.79	6.25	5.78	6.42
374188	BGI_novel_T002465,BGI_novel_T002466,BGI_novel_T002467,NM_204302.2,XM_015283432.1,XM_015283433.1	PSEN2	13.3	14.48	14.77	15.36	16.03	14.54	13.81	13.29	14.1
424639	XM_015291220.1,XM_015291221.1	ZFYVE9	10.35	9.59	9.39	10.36	10.83	10.99	10.16	10.12	10.06
418332	XM_015294969.1	LRRC58	8.42	8.61	8.67	8.66	8.35	8.29	7.88	8.09	8.06
426789	XM_015297376.1,XM_424402.5	KAT6A	16.3	16.19	17.94	17.82	18.71	18.93	17.52	17.2	17.36
421044	NM_001031013.2,XM_015282454.1,XM_015282455.1,XM_015282456.1,XM_015282457.1,XM_015282458.1,XM_015282459.1,XM_015282461.1,XM_015282462.1	LDLRAD4	18.42	19.46	18.46	18.23	17.23	17.18	19.11	18.67	18.54
107054731	XM_015295243.1	LOC107054731	16.17	17.73	17.07	15.94	18.14	19.24	15.18	13.69	14.25
107049167	BGI_novel_T012210,BGI_novel_T012211,XM_015302227.1,XM_015302228.1	LOC107049167	1.84	9.58	2.47	1.3	0.92	3.38	4.45	9.9	8.51
395433	BGI_novel_T001003,BGI_novel_T001004,BGI_novel_T001005,NM_001030542.2,XM_015277677.1,XM_015277678.1,XM_015277679.1,XM_015277680.1,XM_015277681.1,XM_015277682.1,XM_015277683.1,XM_015277684.1,XM_015277685.1	NPAS2	2.31	2.42	2.6	2.19	2.23	2.29	2.14	2.1	2.01
418598	NM_001030802.1,NM_001143670.1,XM_015302385.1,XM_015302389.1,XM_015302394.1,XM_015302402.1,XM_015302410.1,XM_015302416.1,XM_015302426.1	KLHL15	13.49	13.05	14.14	13.37	13.34	13.22	13.66	13.65	14.1
419248	XM_004947106.2,XM_417422.5	PCMTD2	6.47	6.61	6.06	6.24	6.58	6.47	6.15	6.08	6.08
100859134	BGI_novel_T008490,XM_015295056.1,XM_015295057.1,XM_015295058.1,XM_015295059.1,XM_015295060.1,XM_015295061.1,XM_015295062.1,XM_015295063.1,XM_015295064.1,XM_015295065.1,XM_015295066.1	LOC100859134	6	5.4	5.18	4.99	5.43	5.05	4.51	4.65	4.79
BGI_novel_G000671	BGI_novel_T012131	NA	1.19	0.97	1.31	0.68	0.93	1.02	1.45	1.13	1.43
427583	XM_015293440.1,XM_015293441.1,XM_015293442.1,XM_015293443.1,XM_015293444.1,XM_015293445.1,XM_015293447.1	FBLN2	46.02	44.9	44.06	42.2	44.44	46.04	47.15	48.64	49.9
107057374	BGI_novel_T012311,XM_015302429.1	LOC107057374	1.57	2.28	2.31	1.97	2.4	2.44	1.29	1.8	1.68
107050667	XM_015274373.1	LOC107050667	2.23	3.74	3.27	2.12	1.54	2.19	2.81	2.54	2.6
396491	NM_205495.1	LGALS1	2025.7	2206.49	1907.22	1789.93	1875.85	1791.07	1890.75	1985.81	1960.02
427499	XM_425071.5	TNFAIP8L3	23.94	23.65	26.72	23.4	24.65	23.86	25.18	25.03	25.18
421406	BGI_novel_T002614,BGI_novel_T002615,NM_001277589.1	CAMKMT	2.6	2.64	2.75	2.8	2.72	2.67	3.09	2.85	3.1
396483	NM_205487.2	TIMP3	113.41	114.64	77.93	84.26	73.18	72.01	94.9	87.73	89.05
426611	BGI_novel_T008435,BGI_novel_T008436,BGI_novel_T008437,NM_001077233.1	C4	2.68	3.14	2.21	2.16	2.3	2.12	2.33	2.5	2.45
420478	XM_418580.5	MTPAP	9.13	8.82	9.31	9.38	9.47	9.22	8.96	8.76	9.13
428543	BGI_novel_T002352,XM_426097.5	EFEMP1	5.51	5.42	6.5	5.93	6.18	5.29	4.77	5.08	4.33
415984	BGI_novel_T007397,BGI_novel_T007398,BGI_novel_T007399,XM_015293416.1,XM_015293417.1,XM_015293420.1,XM_015293421.1,XM_015293422.1,XM_015293423.1,XM_015293424.1,XM_015293425.1,XM_015293426.1,XM_015293427.1,XM_015293428.1,XM_015293429.1,XM_015293431.1,XM_015293432.1	WNK2	3.35	3.51	3.85	3.72	4.39	4.15	3.28	3.5	3.51
416879	BGI_novel_T008276,BGI_novel_T008277,XM_015275570.1,XM_015275571.1,XM_015275572.1,XM_415170.4	ACAD10	2.63	2.13	2.49	2.88	2.89	2.66	2.57	2.6	2.54
418945	XM_004938804.2,XM_015279196.1,XM_015279201.1,XM_417139.5	SGCG	6.24	6.3	6.45	6.29	7.03	6.45	5.84	5.95	5.86
428164	BGI_novel_T009534,NM_001162406.1	PLTP	10.45	11.55	9.07	8.91	9.55	8.83	10.18	9.64	10.26
768965	XM_001232134.4	43162	8.74	9.18	8.89	8.69	9.82	8.91	7.95	7.52	8.22
BGI_novel_G001227	BGI_novel_T013613	NA	1.38	1.06	1.2	1.21	1.19	0.74	1.96	1.53	1.56
417632	BGI_novel_T009257,NM_001007847.1,XM_015295780.1,XM_015295781.1,XM_015295782.1,XM_015295783.1,XM_015295784.1,XM_015295785.1	YPEL2	9.36	10.48	8.93	8.51	8.99	8.97	9.5	9.38	9.22
426948	BGI_novel_T004009,XM_004936281.2,XM_004936282.2,XM_015286029.1,XM_420876.5	LZTS3	4.41	5.25	4.95	5.21	5.75	5.72	4.84	4.97	5.11
420647	BGI_novel_T001698,NM_001199644.1,XM_015281485.1,XM_015281486.1,XM_015281487.1,XM_015281488.1,XM_015281489.1	SATB1	2.06	1.82	2.4	2.32	2.37	2.6	1.97	1.97	2.23
418159	XM_004937949.2,XM_015286418.1	CECR5	10.67	10.51	11.36	10.84	11.64	11.03	10.19	10.1	10.6
107051281	XM_015274913.1	LOC107051281	1.43	1.18	0.73	1.59	1.17	1.11	1.82	1.8	1.68
417221	BGI_novel_T008586,NM_001007843.1,XM_015279491.1	URM1	94.63	113.84	106.36	90.79	95.15	95.32	100.89	103.93	97.68
419604	BGI_novel_T009971,BGI_novel_T009972,BGI_novel_T009973,BGI_novel_T009974,XM_001232837.4,XM_004947732.2,XM_015297757.1,XM_015297759.1	PDIK1L	4.46	4.94	4.68	4.64	4.82	4.65	5	4.92	4.85
415565	BGI_novel_T006958,BGI_novel_T006959,BGI_novel_T006960,NM_001305472.1,XM_015292102.1	NOX5	1.24	1.13	1.24	1.26	1.32	1.35	1.16	1.21	1.24
419533	NM_001305168.1,XM_015297316.1	LOXL2	69.29	79.22	59.54	61.47	61.67	59.65	63.46	66.22	63.36
771128	BGI_novel_T010572,XM_001234425.4,XM_004948479.2,XM_015299264.1	DBF4B	2.61	2.12	2.06	2.64	3.07	2.69	2.26	2.29	2.48
770302	NM_001080212.1	UCHL1	19.76	16.93	19.62	16.64	16.99	15.92	14.98	13.84	15.5
770471	NM_001305260.1	RP11-834C11.12	2.45	3.06	4.34	3.75	3.98	4.2	3.65	3.52	3.54
416569	BGI_novel_T007914,BGI_novel_T007915,BGI_novel_T007916,BGI_novel_T007917,XM_015294482.1	RBBP6	19.56	22.07	22.44	22.71	24.49	23.9	21.14	21.75	22.44
415335	XM_413721.5	ZNF592	9.02	8.96	9.01	9.42	10.03	9.3	8.4	8.77	9.01
395155	NM_204494.1,XM_015297296.1,XM_015297297.1,XM_015297298.1	DPYSL2	64.34	68.52	57.27	56.56	56.28	52.6	58.31	59.52	59.56
421028	BGI_novel_T002026,XM_004935223.2	DSEL	1.49	1.53	1.3	1.31	1.36	1.31	1.55	1.4	1.45
419593	NM_001257294.1	SYF2	39.78	42.36	40.63	42.04	43.04	43.14	39.06	38.54	41.61
418839	BGI_novel_T001136,BGI_novel_T001137,BGI_novel_T001138,BGI_novel_T001139,BGI_novel_T001140,BGI_novel_T001141,XM_015276647.1,XM_015276653.1,XM_015276655.1,XM_015276661.1,XM_015276669.1,XM_015276675.1,XM_015276678.1	ENOX1	3.78	4.07	3.1	3.13	3.3	3.19	3.33	3.55	3.46
107049080	XM_004950945.2	LOC107049080	3.2	3.98	4.46	6.6	5.3	4.46	2.82	4.07	2.6
107051048	XM_015274739.1	LOC107051048	11.18	10.72	8.84	11.96	12.79	12.14	9.07	11.43	9.81
100858066	XM_003642865.3	LRG1	1.08	1.76	1.83	1.6	1.81	1.87	1.29	1.45	1.55
BGI_novel_G000726	BGI_novel_T012249	NA	1.08	1.6	1.39	0.29	1.35	0.78	1.5	2.03	2.02
770690	XM_001234025.4	PODXL2	4.43	4.82	4.07	4.84	5.35	5.06	4.74	4.55	4.49
417367	XM_415625.4	TRIM65	0.83	1.05	1	0.94	0.96	1	1.02	1.1	1.15
422518	XM_004941035.2,XM_004941036.2,XM_004941037.2	CCSER1	1.28	1.21	1.04	1.15	1.14	1.17	1.22	1.27	1.19
417763	NM_001007849.1,XM_015281012.1,XM_015281018.1	TSPAN12	8.98	8.52	9.45	8.35	8.39	8.24	9.33	8.87	8.63
427896	NM_001081703.1	HIST1H111R	1.55	1.56	1.46	1.78	1.55	1.79	1.19	1.32	1.52
416535	NM_001277555.1,XM_015294191.1	NARFL	8.24	8.09	9.53	8.58	9.27	8.57	8.26	7.79	8.01
416691	NM_001199294.1,XM_015284112.1	ASB13	4.02	3.31	4.02	4.11	4.23	4.01	3.98	3.8	3.82
421499	BGI_novel_T002672,XM_015283967.1,XM_015283968.1,XM_015283969.1,XM_015283970.1,XM_015283971.1,XM_015283972.1,XM_015283973.1,XM_015283974.1,XM_015283975.1,XM_015283976.1,XM_015283977.1,XM_015283978.1,XM_015283979.1	CEP170	20.73	20.78	18.47	20.9	21.21	20.7	20.56	20.48	20.28
419564	NM_001030891.2	PPP1R8	12.27	11.6	11.68	12.13	12.31	12.01	12.64	12.35	12.52
422291	BGI_novel_T003327,XM_004940740.2,XM_015278537.1,XM_015278538.1,XM_420270.4	PRRG3	2.88	3.17	2.97	2.81	3.05	2.69	3.13	3.2	3.16
421716	NM_001277733.1,XM_015284433.1	CENPW	10.02	8.93	8.43	10.47	10.77	10.19	9.84	8.65	9.52
770005	BGI_novel_T000298,XM_004937669.2	HIST1H4A	7.42	5.9	7.06	6.44	6.82	5.8	5.26	5.15	5.69
416948	BGI_novel_T008342,BGI_novel_T008343,XM_415241.5	GUCD1	8.39	8.68	7.87	8.95	9.16	8.73	8.35	8.5	8.66
418155	NM_001007854.1,XM_015285809.1,XM_015285812.1,XM_015285816.1,XM_015285821.1	ADIPOR2	55.12	54.48	56.17	57.48	63.11	58.88	55.09	54.65	54.98
100858107	XM_015298513.1	LOC100858107	2.26	2.8	1.91	2.67	2.93	2.32	1.98	2.07	2.22
427169	BGI_novel_T011116,XM_004937307.2,XM_015277617.1,XM_015277618.1,XM_015277619.1,XM_015277620.1,XM_015277621.1,XM_015277622.1,XM_015277623.1,XM_015277624.1	MAST4	3.72	3.55	3.2	3.54	3.24	3.38	3.7	3.72	3.58
107056197	XM_015301208.1	LOC107056197	6.08	9.49	7.7	6.96	8.62	8.95	5.89	6.57	6.46
422589	BGI_novel_T003631,BGI_novel_T003632,XM_015276505.1,XM_015276506.1	KLHL8	4.33	4.98	4.74	4.68	4.85	5.03	4.61	4.53	4.39
429074	BGI_novel_T006008,NM_001031560.2,XM_015290325.1,XM_015290326.1,XM_015290327.1,XM_015290328.1,XM_015290329.1,XM_015290330.1,XM_015290331.1,XM_015290332.1	NPL	1.93	2.28	1.7	1.49	1.6	1.19	1.75	1.83	2.11
419695	BGI_novel_T010058,XM_004947904.2,XM_004947905.2,XM_004947906.2,XM_004947907.2,XM_417842.5	GRHL3	1.26	1	1.16	1.21	1.21	1.23	1.12	0.98	1.13
BGI_novel_G000815	BGI_novel_T012495	NA	8.18	10.77	11.31	10.72	10.49	10.59	8.99	7.1	9.47
423417	BGI_novel_T004701,XM_004941878.2,XM_015287751.1,XM_421327.5	RIN3	1.45	1.85	1.99	1.37	1.48	1.46	1.56	1.63	1.52
771001	NM_001277838.1,XM_015293141.1,XM_015293142.1,XM_015293143.1	OGG1	3.13	2.91	2.6	3.07	2.74	2.8	3.32	3.14	3.61
101747593	XM_015272945.1,XM_015272946.1	LOC101747593	5.26	5.12	5.66	4.97	4.83	4.87	4.57	4.48	4.78
429406	NM_001031573.1,XM_015282726.1,XM_015282727.1	ARMC1	13.18	11.12	14.69	13.42	15.4	13.84	11.86	12.91	12.07
BGI_novel_G001110	BGI_novel_T013417	NA	2.98	2.04	1.94	2.55	3.74	2.22	0.98	0.67	1.87
107051063	XM_015274749.1	LOC107051063	1.3	0.95	0.97	1.33	1.37	1.44	0.89	1.14	1.22
415596	NM_001030557.1	GALK2	5.34	5.28	5.34	5.32	5.53	5.2	5.01	5.14	4.95
100858275	XM_003641688.3	TESK2	1.29	1.4	1.49	1.33	1.41	1.42	1.31	1.2	1.28
422055	NM_001006422.2,XM_015285142.1	ENPP4	5.75	5.63	5.12	4.98	5.16	5.25	4.77	4.34	4.82
107055667	XM_015300821.1	LOC107055667	1.12	0.35	0.39	0.57	0.45	0	1.41	0.77	1.82
423400	BGI_novel_T004677,BGI_novel_T004678,XM_015287733.1,XM_421310.4	EML5	3.14	3.11	2.77	2.84	2.84	3.07	3.48	3.16	3.19
395679	NM_001014968.1,XM_015293966.1,XM_015293967.1,XM_015293968.1	SMAD5	55.36	63.88	61.28	62.51	65.29	60.83	58.86	59.88	57.73
374087	NM_001111074.1,NM_204240.2,XM_015289076.1,XM_015289077.1,XM_015289078.1,XM_015289081.1,XM_015289082.1,XM_015289083.1	ADARB1	6.7	6.92	7.27	7.33	8.14	7.71	7.08	7.09	7.04
418256	XM_004938101.2,XM_015292825.1,XM_416482.5	MFAP5	86	87.97	75	81.45	83.38	82.64	86.13	83.76	87.02
427166	BGI_novel_T011108,NM_001031418.1	SGTB	20.32	19.28	18.61	18.2	19.57	18.87	20.34	19.71	20.38
770845	BGI_novel_T004097,BGI_novel_T004098,BGI_novel_T004099,BGI_novel_T004100,XM_001234166.4,XM_015286235.1,XM_015286236.1,XM_015286237.1,XM_015286238.1,XM_015286239.1,XM_015286240.1,XM_015286242.1,XM_015286243.1	NELL1	1.37	1.25	1.02	0.97	1.06	1.02	1.22	1.13	1.09
415528	XM_015292257.1	PDCD7	14.18	16.08	16.87	16.91	17.14	15.89	14.75	15.46	15.71
415569	BGI_novel_T006968,BGI_novel_T006969,XM_004943934.2,XM_015292200.1,XM_015292201.1	UACA	6.67	6.36	6.31	6.59	6.51	7.16	6.23	6.07	6.2
417412	BGI_novel_T008908,XM_004946179.2,XM_004946180.2,XM_415664.5	C18H17ORF75	9.35	8.87	9.24	9.09	9.29	9.2	9.36	9.61	9.41
423890	XM_421754.5	DUSP5	5.5	6.44	4.89	5.65	6.19	5.54	5.33	4.65	5.05
BGI_novel_G001034	BGI_novel_T013220	NA	8.11	11.5	9.61	9.44	10.5	9.39	7.86	8.95	8.51
